# Supplementary material for: Benchmarking atlas-level data integration in single-cell genomics
Source: Nat Methods. 2021 Dec 23;19(1):41–50. doi: 10.1038/s41592-021-01336-8 (PMC8748196; doi:10.1038/s41592-021-01336-8)
Supplement: Supplementary file 3 — Metric results for all benchmarking runs. [file 41592_2021_1336_MOESM3_ESM.xlsx]

## Sheet: Batch_vs_Bio_RNA_tasks
	batch_prio	balance	bio_prio
SAUCIE_gene_HVG_scaled	5	0	0		Priority of top performing methods for batch correction or bio conservation
SAUCIE_embed_HVG_scaled	5	0	0		Balance is defined as both scores being within 0.05 per task
LIGER_embed_HVG_unscaled	5	0	0		The numbers indicate the number of RNA tasks (without simulation) for which one score is larger
BBKNN_graph_HVG_unscaled	5	0	0
Harmony_embed_HVG_unscaled	3	0	2
Seurat v3 RPCA_gene_HVG_scaled	3	1	0
Scanorama_embed_HVG_scaled	3	2	0
Seurat v3 CCA_gene_HVG_unscaled	3	0	1
fastMNN_embed_HVG_unscaled	2	0	3
fastMNN_gene_HVG_unscaled	2	3	0
ComBat_gene_HVG_unscaled	2	2	1
MNN_gene_HVG_scaled	2	1	1
trVAE_embed_HVG_unscaled	2	1	1
DESC_embed_FULL_scaled	1	0	4
scANVI*_embed_HVG_unscaled	1	0	4
scGen*_gene_HVG_unscaled	1	0	3
scVI_embed_HVG_unscaled	1	4	0
Scanorama_gene_HVG_scaled	1	1	3
Conos_graph_FULL_unscaled	0	1	4

## Sheet: immune_cell_hum
Dataset	Method	Output	Features	Scaling	Overall Score	Batch Correction	PCR batch	Batch ASW	graph iLISI	graph connectivity	kBET	Bio conservation	NMI cluster/label	ARI cluster/label	Cell type ASW	isolated label F1	isolated label silhouette	graph cLISI	CC conservation	HVG conservation	trajectory conservation
immune_cell_hum	Scanorama	embed	HVG	scaled	0.848437	0.839012	0.942048	0.922349	0.329431	0.976759	0.294723	0.85472	0.821791	0.786536	0.561269	0.848743	0.591612	0.96976	0.814512	NA	0.860279
immune_cell_hum	fastMNN	embed	HVG	unscaled	0.845619	0.814553	0.887418	0.895003	0.254554	0.973552	0.360281	0.86633	0.839629	0.801156	0.597189	0.845972	0.573556	0.990824	0.781946	NA	0.845292
immune_cell_hum	scANVI*	embed	FULL	unscaled	0.828726	0.732982	0.899649	0.870117	0.246285	0.968615	0.223629	0.892555	0.850202	0.883977	0.606602	0.817547	0.611617	0.998532	0.805585	NA	0.8446
immune_cell_hum	scANVI*	embed	HVG	unscaled	0.821714	0.74336	0.929152	0.872339	0.247797	0.987107	0.217186	0.87395	0.846581	0.876167	0.61807	0.844135	0.578708	0.998123	0.691262	NA	0.846923
immune_cell_hum	Harmony	embed	HVG	unscaled	0.818014	0.768664	0.916322	0.854835	0.340843	0.959477	0.234859	0.850915	0.787199	0.81897	0.571753	0.75751	0.594216	0.994281	0.846092	NA	0.865035
immune_cell_hum	Harmony	embed	HVG	scaled	0.817323	0.847191	0.95158	0.902562	0.313641	0.957631	0.354595	0.797411	0.772727	0.745608	0.556148	0.792973	0.510928	0.990711	0.73649	NA	0.826601
immune_cell_hum	scGen*	gene	HVG	unscaled	0.815557	0.764031	0.688842	0.851662	0.261892	0.983056	0.372596	0.849907	0.902169	0.909003	0.742776	0.848681	0.47414	1	0.656382	0.423676	0.882649
immune_cell_hum	Scanorama	embed	FULL	scaled	0.810315	0.786772	0.931179	0.916137	0.288924	0.986538	0.22507	0.82601	0.802423	0.748452	0.555365	0.754639	0.617007	0.985391	0.784129	NA	0.843876
immune_cell_hum	fastMNN	embed	HVG	scaled	0.806227	0.869961	0.994304	0.897211	0.360779	0.959864	0.349394	0.763738	0.765775	0.79789	0.537282	0.734209	0.614898	0.983069	0.46399	NA	0.854808
immune_cell_hum	fastMNN	gene	HVG	unscaled	0.805525	0.81288	0.887418	0.895003	0.254317	0.973144	0.357287	0.800621	0.837478	0.799463	0.597189	0.844486	0.573556	0.990525	0.781946	0.320452	0.839359
immune_cell_hum	scVI	embed	FULL	unscaled	0.797163	0.74109	0.934416	0.874698	0.252526	0.979277	0.20896	0.834545	0.786445	0.796606	0.565648	0.796643	0.588693	0.992728	0.76046	NA	0.841828
immune_cell_hum	fastMNN	embed	FULL	unscaled	0.793255	0.724877	0.858443	0.879554	0.216571	0.954493	0.247439	0.83884	0.79889	0.731889	0.579036	0.77203	0.60295	0.993505	0.800843	NA	0.865914
immune_cell_hum	Harmony	embed	FULL	scaled	0.792828	0.82792	0.96288	0.89035	0.309255	0.954065	0.329259	0.769434	0.719725	0.600266	0.560063	0.655567	0.550364	0.989029	0.882886	NA	0.843211
immune_cell_hum	scVI	embed	HVG	unscaled	0.788039	0.758148	0.946243	0.874854	0.266203	0.984419	0.224509	0.807967	0.816783	0.829557	0.571005	0.77832	0.555207	0.991484	0.600768	NA	0.826846
immune_cell_hum	Scanorama	embed	HVG	unscaled	0.779094	0.682012	0.869191	0.899913	0.177711	0.911081	0.192756	0.843816	0.830948	0.795824	0.579977	0.770512	0.556863	0.994329	0.793747	NA	0.854519
immune_cell_hum	fastMNN	gene	HVG	scaled	0.775514	0.870692	0.994304	0.89721	0.361581	0.963127	0.348118	0.712062	0.765005	0.795085	0.537282	0.728092	0.614897	0.983106	0.46399	0.318562	0.876832
immune_cell_hum	scGen*	gene	FULL	unscaled	0.771841	0.745262	0.597501	0.846174	0.261487	0.995326	0.369844	0.789559	0.859538	0.857065	0.741453	0.849996	0.473886	1	0.502213	0.238885	0.877364
immune_cell_hum	fastMNN	embed	FULL	scaled	0.762883	0.837367	0.995859	0.891711	0.323118	0.965943	0.314493	0.713227	0.70576	0.594451	0.518149	0.689559	0.642777	0.980319	0.593354	NA	0.735623
immune_cell_hum	MNN	gene	HVG	scaled	0.76149	0.723925	0.946164	0.897179	0.241775	0.975868	0.155406	0.786534	0.811786	0.769584	0.577986	0.817008	0.603706	0.993114	0.783754	0.303611	0.843208
immune_cell_hum	Seurat v3 RPCA	gene	HVG	scaled	0.748175	0.761333	0.945148	0.843069	0.279791	0.947921	0.278481	0.739402	0.786982	0.749981	0.584778	0.756259	0.57064	0.993772	0.713006	0.338674	0.70119
immune_cell_hum	Scanorama	gene	HVG	scaled	0.748043	0.7085	0.935396	0.834254	0.283009	0.938351	0.18644	0.774405	0.786379	0.754467	0.589542	0.805348	0.607652	0.988385	0.713585	0.324772	0.863883
immune_cell_hum	fastMNN	gene	FULL	unscaled	0.744817	0.724435	0.858443	0.879554	0.214789	0.955753	0.247177	0.758405	0.791884	0.726414	0.579036	0.772266	0.60295	0.99348	0.800843	0.169925	0.86568
immune_cell_hum	Scanorama	embed	FULL	unscaled	0.744236	0.674032	0.822445	0.904027	0.16518	0.964631	0.166607	0.79104	0.742436	0.533578	0.558234	0.787561	0.584794	0.991382	0.807734	NA	0.876981
immune_cell_hum	fastMNN	gene	FULL	scaled	0.7336	0.837949	0.995859	0.891711	0.32161	0.967087	0.316197	0.664033	0.725886	0.618435	0.518148	0.759288	0.642776	0.980171	0.593349	0.139589	0.723918
immune_cell_hum	Seurat v3 RPCA	gene	HVG	unscaled	0.730857	0.791099	0.944958	0.842311	0.37275	0.953642	0.260384	0.690696	0.762569	0.652229	0.558053	0.558725	0.473702	0.99185	0.579274	0.592562	0.875649
immune_cell_hum	Scanorama	gene	HVG	unscaled	0.727667	0.62067	0.867519	0.831775	0.181173	0.909863	0.138341	0.798999	0.763435	0.698402	0.596576	0.849402	0.573928	0.995869	0.83049	0.456351	0.848923
immune_cell_hum	Seurat v3 RPCA	gene	FULL	unscaled	0.726267	0.779639	0.949003	0.833369	0.3383	0.958838	0.269777	0.690685	0.754768	0.716274	0.564553	0.559516	0.493191	0.989483	0.697472	0.399346	0.817824
immune_cell_hum	Conos	graph	HVG	unscaled	0.725534	0.459157	NA	NA	0	0.984609	0.199846	0.903119	0.806658	0.7546	NA	0.80384	NA	0.994291	NA	NA	0.864122
immune_cell_hum	MNN	gene	HVG	unscaled	0.723972	0.676335	0.901297	0.897345	0.151559	0.991186	0.139963	0.75573	0.772948	0.561214	0.586781	0.817978	0.567297	0.996077	0.772181	0.382497	0.857006
immune_cell_hum	Scanorama	gene	FULL	unscaled	0.716885	0.660153	0.814705	0.881316	0.12588	0.962572	0.199503	0.754705	0.711182	0.491871	0.569246	0.857612	0.593337	0.996098	0.937064	0.289487	0.849996
immune_cell_hum	MNN	gene	FULL	scaled	0.715365	0.685241	0.953258	0.892143	0.164466	0.956138	0.154684	0.735448	0.772186	0.712023	0.565438	0.80971	0.630906	0.99355	0.702735	0.0881122	0.850857
immune_cell_hum	Conos	graph	FULL	unscaled	0.710705	0.438688	NA	NA	0	0.99257	0.16928	0.892049	0.823064	0.776934	NA	0.728786	NA	0.996102	NA	NA	0.87332
immune_cell_hum	Harmony	embed	FULL	unscaled	0.704285	0.676186	0.925042	0.831915	0.300485	0.959815	0.0980582	0.723018	0.710398	0.639919	0.532149	0.592025	0.5852	0.986803	0.668277	NA	0.843321
immune_cell_hum	LIGER	embed	FULL	unscaled	0.69843	0.768197	0.949956	0.789931	0.341262	0.798837	0.394495	0.651918	0.688028	0.566048	0.573101	0.44486	0.628662	0.972951	0.684497	NA	0.544463
immune_cell_hum	Seurat v3 CCA	gene	HVG	unscaled	0.696323	0.804294	0.963667	0.847615	0.410338	0.94631	0.247908	0.624342	0.751364	0.775599	0.524685	0.401146	0.468651	0.981651	0.580687	0.560908	0.58809
immune_cell_hum	LIGER	embed	HVG	unscaled	0.694183	0.823333	0.96143	0.803757	0.356449	0.838797	0.450166	0.608082	0.669388	0.652654	0.571787	0.375195	0.626729	0.973096	0.612886	NA	0.358585
immune_cell_hum	trVAE	embed	HVG	unscaled	0.690508	0.810964	0.949758	0.887092	0.306259	0.971768	0.294113	0.610204	0.666236	0.552558	0.466589	0.698292	0.514195	0.969252	0.248032	NA	0.821763
immune_cell_hum	DESC	embed	FULL	unscaled	0.689904	0.612611	0.935562	0.598986	0.201962	0.818226	0.38796	0.741433	0.677374	0.386511	0.62506	0.712905	0.544637	0.981007	0.833679	NA	0.815666
immune_cell_hum	Seurat v3 CCA	gene	FULL	scaled	0.684096	0.774711	0.973258	0.808337	0.380659	0.929171	0.260987	0.623686	0.73237	0.764503	0.544522	0.498605	0.490366	0.983469	0.628334	0.0759312	0.793584
immune_cell_hum	BBKNN	graph	FULL	unscaled	0.67977	0.837207	NA	NA	0.431826	0.990653	0.307984	0.574812	0.673676	0.514871	NA	0.442167	NA	0.806026	NA	NA	0.861935
immune_cell_hum	ComBat	gene	HVG	scaled	0.674713	0.609602	1	0.860272	0.116619	0.93963	0.0638109	0.71812	0.740727	0.654504	0.567701	0.810327	0.539098	0.996959	0.659809	0.253244	0.841293
immune_cell_hum	Seurat v3 RPCA	gene	FULL	scaled	0.670904	0.654389	0.928271	0.824463	0.0744739	0.962706	0.244544	0.681914	0.71684	0.587471	0.582981	0.724149	0.602337	0.994417	0.723559	0.0989689	0.74418
immune_cell_hum	trVAE	embed	FULL	unscaled	0.667244	0.583826	0.836904	0.859637	0.0802091	0.913207	0.125922	0.722856	0.662061	0.426925	0.520535	0.750205	0.541254	0.994549	0.777525	NA	0.857779
immune_cell_hum	MNN	gene	FULL	unscaled	0.66679	0.588307	0.858656	0.86618	0.034511	0.922202	0.151001	0.719113	0.670331	0.359737	0.56971	0.8469	0.587352	0.997018	0.91568	0.238482	0.86986
immune_cell_hum	ComBat	gene	FULL	unscaled	0.66647	0.591226	0.999962	0.856817	0.0773943	0.944442	0.0588567	0.716632	0.701378	0.542039	0.566928	0.735182	0.558641	0.995504	0.914702	0.188233	0.863779
immune_cell_hum	Scanorama	gene	FULL	scaled	0.666422	0.671628	0.918405	0.834584	0.244504	0.91462	0.164169	0.662951	0.72523	0.573446	0.575147	0.790656	0.644491	0.984507	0.696024	0.0811368	0.524972
immune_cell_hum	BBKNN	graph	HVG	unscaled	0.665387	0.838308	NA	NA	0.450113	0.992748	0.292879	0.550107	0.709137	0.587709	NA	0.451587	NA	0.703506	NA	NA	0.844392
immune_cell_hum	ComBat	gene	HVG	unscaled	0.663883	0.598531	0.99999	0.860385	0.110397	0.953607	0.0368516	0.70745	0.742619	0.605786	0.558271	0.653931	0.496839	0.994809	0.762697	0.424788	0.847386
immune_cell_hum	Seurat v3 CCA	gene	FULL	unscaled	0.662303	0.778694	0.955782	0.80338	0.392674	0.927718	0.272826	0.58471	0.700822	0.585802	0.530151	0.335189	0.444222	0.979008	0.58131	0.45855	0.783414
immune_cell_hum	ComBat	gene	FULL	scaled	0.657664	0.598944	1	0.859332	0.0711688	0.940377	0.0798576	0.696811	0.708389	0.603123	0.566981	0.787038	0.587705	0.996532	0.745197	0.0418662	0.839669
immune_cell_hum	DESC	embed	HVG	unscaled	0.652781	0.626535	0.943308	0.572731	0.286146	0.775506	0.40023	0.670278	0.68834	0.429853	0.63543	0.705096	0.540803	0.988432	0.698492	NA	0.385665
immune_cell_hum	Conos	graph	FULL	scaled	0.649507	0.538827	NA	NA	0.00195587	0.993881	0.290977	0.723294	0.705894	0.683312	NA	0.45254	NA	0.987217	NA	NA	0.840604
immune_cell_hum	DESC	embed	FULL	scaled	0.647733	0.563014	0.950623	0.564908	0.203277	0.81386	0.317872	0.704212	0.669579	0.367885	0.634549	0.544499	0.536292	0.990301	0.818365	NA	0.825145
immune_cell_hum	Seurat v3 CCA	gene	HVG	scaled	0.640256	0.797135	0.976163	0.820803	0.396495	0.927901	0.280382	0.535671	0.696428	0.687441	0.528623	0.404905	0.465891	0.974081	0.594279	0.346129	0.254477
immune_cell_hum	Conos	graph	HVG	scaled	0.633339	0.552702	NA	NA	0.00089364	0.99419	0.308858	0.687097	0.690099	0.672267	NA	0.426388	NA	0.989166	NA	NA	0.751189
immune_cell_hum	BBKNN	graph	FULL	scaled	0.632335	0.843894	NA	NA	0.500383	0.971602	0.272053	0.491295	0.662034	0.593683	NA	0.414114	NA	0.642361	NA	NA	0.847414
immune_cell_hum	BBKNN	graph	HVG	scaled	0.626365	0.817881	NA	NA	0.468039	0.979542	0.261344	0.498687	0.666261	0.597288	NA	0.452207	NA	0.623068	NA	NA	0.858125
immune_cell_hum	DESC	embed	HVG	scaled	0.621689	0.612104	0.936687	0.540378	0.275829	0.732746	0.444522	0.628079	0.696375	0.494943	0.62016	0.712017	0.54217	0.974763	0.744054	NA	0
immune_cell_hum	SAUCIE	embed	HVG	scaled	0.61301	0.649843	0.947326	0.78194	0.305887	0.737418	0.228861	0.588454	0.594414	0.431161	0.58445	0.29879	0.49045	0.97754	0.673599	NA	0.782362
immune_cell_hum	SAUCIE	embed	FULL	scaled	0.591211	0.649502	0.943954	0.78798	0.297285	0.741806	0.227261	0.55235	0.564742	0.34719	0.572045	0.320094	0.499403	0.972093	0.586028	NA	0.761955
immune_cell_hum	SAUCIE	gene	HVG	scaled	0.588665	0.650607	0.947326	0.781688	0.30781	0.736878	0.229477	0.54737	0.606833	0.430226	0.584511	0.265063	0.490436	0.978323	0.6736	0.28439	0.782797
immune_cell_hum	Unintegrated	gene	FULL	unscaled	0.578614	0.299897	0	0.766634	0.0230259	0.80646	0.102454	0.764426	0.636716	0.320762	0.532087	0.751579	0.493099	0.995437	1	1	0.880672
immune_cell_hum	SAUCIE	gene	FULL	scaled	0.560216	0.648909	0.943954	0.787728	0.298471	0.741657	0.225425	0.501087	0.57082	0.345905	0.572097	0.320015	0.49938	0.972872	0.586028	0.120186	0.760702
immune_cell_hum	SAUCIE	embed	HVG	unscaled	0.517086	0.506515	0.205049	0.752807	0.283083	0.730371	0.294406	0.524133	0.621351	0.365481	0.547338	0.466404	0.366981	0.983236	0.569472	NA	0.473584
immune_cell_hum	SAUCIE	gene	HVG	unscaled	0.511766	0.505611	0.205049	0.75017	0.283811	0.729398	0.295422	0.515869	0.626751	0.352325	0.548919	0.448319	0.366826	0.982961	0.569472	0.509045	0.47148
immune_cell_hum	SAUCIE	embed	FULL	unscaled	0.480655	0.427526	0	0.743687	0.220172	0.744127	0.268792	0.516075	0.627183	0.380679	0.531266	0.437113	0.34623	0.967197	0.575663	NA	0.527319
immune_cell_hum	SAUCIE	gene	FULL	unscaled	0.449613	0.428468	0	0.742082	0.221738	0.744782	0.270756	0.46371	0.614406	0.32287	0.531994	0.406719	0.345947	0.966855	0.575664	0.362814	0.400054
immune_cell_hum	scGen*	gene	HVG	scaled	0.401032	0.615725	0.999566	0.795604	0.406715	0.360684	0.284044	0.257903	0.310509	0.121616	0.36659	0.316375	0.298081	0.844372	0.410525	0.375476	0.452327
immune_cell_hum	scGen*	gene	FULL	scaled	0.343559	0.565933	0.999446	0.655447	0.38542	0.510846	0.252646	0.19531	0.355438	0.217483	0.308097	0.373774	0.0301704	0.901332	0.669297	0.116784	0

## Sheet: simulations_1_1
Dataset	Method	Output	Features	Scaling	Overall Score	Batch Correction	PCR batch	Batch ASW	graph iLISI	graph connectivity	kBET	Bio conservation	NMI cluster/label	ARI cluster/label	Cell type ASW	isolated label F1	isolated label silhouette	graph cLISI	HVG conservation
simulations_1_1	Harmony	embed	FULL	scaled	0.883724	0.974573	0.965933	0.987029	0.557689	0.999333	0.942577	0.823158	0.996506	0.998619	0.6664	0.997555	0.510705	1	NA
simulations_1_1	Scanorama	embed	FULL	scaled	0.881961	0.966724	0.963485	0.99201	0.543384	1	0.918529	0.825453	1	1	0.636533	1	0.540476	1	NA
simulations_1_1	scANVI*	embed	HVG	unscaled	0.852848	0.765694	0.942647	0.866053	0.466431	1	0.371168	0.910951	1	1	0.760316	1	0.588597	1	NA
simulations_1_1	Scanorama	embed	HVG	scaled	0.852297	0.959086	0.967615	0.98699	0.564761	1	0.854079	0.781104	1	1	0.615045	1	0.472733	1	NA
simulations_1_1	scGen*	gene	FULL	scaled	0.851266	0.944583	0.949476	0.955595	0.535212	0.99995	0.918373	0.789054	0.999146	0.999537	0.741981	1	0.619489	1	0.062435
simulations_1_1	DESC	embed	HVG	scaled	0.845822	0.895615	0.999564	0.9752	0.518209	1	0.619132	0.812626	1	1	0.608861	1	0.542371	1	NA
simulations_1_1	DESC	embed	HVG	unscaled	0.845153	0.893502	0.999566	0.974993	0.512552	1	0.618594	0.812919	1	1	0.609093	1	0.542729	1	NA
simulations_1_1	fastMNN	embed	FULL	unscaled	0.832865	0.801199	0.921523	0.929665	0.474247	1	0.41068	0.853976	1	1	0.689033	1	0.545308	1	NA
simulations_1_1	DESC	embed	FULL	unscaled	0.832184	0.808046	0.998725	0.949708	0.479602	1	0.316815	0.848276	1	1	0.659915	1	0.562996	1	NA
simulations_1_1	DESC	embed	FULL	scaled	0.831551	0.806482	0.998721	0.949511	0.476789	1	0.314289	0.848264	1	1	0.659956	1	0.562931	1	NA
simulations_1_1	MNN	gene	HVG	scaled	0.818726	0.953799	0.968321	0.985487	0.54732	1	0.859536	0.728678	1	1	0.662266	1	0.493533	1	0.242743
simulations_1_1	MNN	gene	FULL	scaled	0.818711	0.946951	0.965144	0.985139	0.527901	1	0.861905	0.733218	1	1	0.674031	1	0.56324	1	0.0400561
simulations_1_1	scVI	embed	HVG	unscaled	0.814174	0.713456	0.968016	0.858075	0.429976	1	0.17191	0.88132	0.999656	0.999946	0.721156	0.997543	0.569415	1	NA
simulations_1_1	Conos	graph	FULL	scaled	0.811287	0.544054	NA	NA	0.0027396	1	0.604098	0.989443	0.991291	0.994646	NA	0.990099	NA	1	NA
simulations_1_1	Harmony	embed	HVG	scaled	0.80427	0.920789	0.969467	0.963953	0.563581	0.930707	0.818766	0.726591	0.97944	0.991161	0.64083	0.679612	0.477583	1	NA
simulations_1_1	Harmony	embed	FULL	unscaled	0.798663	0.711877	0.944384	0.881485	0.399607	1	0.185173	0.85652	0.999592	0.999833	0.677332	1	0.5626	1	NA
simulations_1_1	scGen*	gene	FULL	unscaled	0.798378	0.729321	0.915434	0.826479	0.448498	1	0.337894	0.844417	1	1	0.845835	1	0.56482	1	0.290393
simulations_1_1	scGen*	gene	HVG	scaled	0.789439	0.955203	0.967506	0.943817	0.550705	0.992988	0.962638	0.678929	0.910753	0.936709	0.670567	0.901679	0.5045	1	0.276885
simulations_1_1	LIGER	embed	FULL	unscaled	0.788556	0.903625	0.965474	0.935725	0.56559	0.94767	0.774314	0.711844	0.947867	0.962905	0.626979	0.700637	0.496495	1	NA
simulations_1_1	ComBat	gene	FULL	unscaled	0.782758	0.796755	0.999999	0.979877	0.431738	1	0.272971	0.773427	0.9948	0.996905	0.648008	1	0.53716	1	0.477325
simulations_1_1	ComBat	gene	HVG	unscaled	0.775899	0.814782	0.999999	0.981027	0.454101	1	0.320939	0.749977	0.999632	0.99987	0.627475	0.997543	0.481269	1	0.524378
simulations_1_1	fastMNN	gene	FULL	unscaled	0.773342	0.800368	0.921501	0.929665	0.471271	1	0.41153	0.755324	1	1	0.689033	1	0.545308	1	0.196927
simulations_1_1	scGen*	gene	HVG	unscaled	0.758451	0.707592	0.93934	0.860275	0.419446	1	0.183567	0.792358	1	1	0.725452	1	0.514432	1	0.429765
simulations_1_1	MNN	gene	HVG	unscaled	0.758094	0.738525	0.922768	0.911073	0.469002	1	0.156967	0.771139	1	1	0.647729	1	0.49899	1	0.55411
simulations_1_1	Scanorama	gene	HVG	scaled	0.757053	0.724991	0.95747	0.790827	0.524976	0.994398	0.238378	0.778427	0.997646	0.998833	0.751164	0.977444	0.517668	1	0.284621
simulations_1_1	Scanorama	embed	FULL	unscaled	0.756811	0.664016	0.941903	0.878457	0.293181	1	0.136509	0.818674	1	1	0.622001	1	0.541384	1	NA
simulations_1_1	Scanorama	gene	FULL	scaled	0.755806	0.714923	0.960411	0.800974	0.502454	0.9993	0.194489	0.783062	0.999632	0.99987	0.734583	0.997543	0.576376	1	0.167584
simulations_1_1	Scanorama	gene	HVG	unscaled	0.750991	0.744537	0.930228	0.911996	0.445541	1	0.214774	0.755294	1	1	0.65171	1	0.499791	1	0.433935
simulations_1_1	Scanorama	embed	HVG	unscaled	0.750419	0.707753	0.948108	0.908888	0.327411	0.998599	0.220981	0.778864	0.99737	0.998833	0.605438	0.977778	0.488952	1	NA
simulations_1_1	ComBat	gene	HVG	scaled	0.75004	0.788824	1	0.978557	0.440407	1	0.223618	0.724184	1	1	0.650481	1	0.494206	1	0.244394
simulations_1_1	ComBat	gene	FULL	scaled	0.747409	0.778664	1	0.978243	0.420536	1	0.207645	0.726572	0.9948	0.996905	0.658186	1	0.565677	1	0.0517081
simulations_1_1	Seurat v3 CCA	gene	FULL	unscaled	0.746785	0.689085	0.964143	0.865205	0.41863	0.991185	0.0736975	0.785251	0.991713	0.996304	0.672376	0.947103	0.562236	1	0.479542
simulations_1_1	SAUCIE	embed	HVG	unscaled	0.746461	0.690789	0.926677	0.810052	0.43593	0.986991	0.216405	0.783575	0.908904	0.836057	0.841109	0.805479	0.484157	1	NA
simulations_1_1	Conos	graph	FULL	unscaled	0.745134	0.36366	NA	NA	0	1	0.0875813	0.999451	0.999332	0.99974	NA	1	NA	1	NA
simulations_1_1	fastMNN	embed	HVG	unscaled	0.744618	0.753977	0.950968	0.916872	0.511797	0.983193	0.145977	0.738378	0.983002	0.991678	0.669928	0.631579	0.486239	1	NA
simulations_1_1	SAUCIE	embed	HVG	scaled	0.743913	0.753494	0.937443	0.842948	0.497991	0.979478	0.345931	0.737526	0.898609	0.81988	0.842895	0.632258	0.470257	1	NA
simulations_1_1	Conos	graph	HVG	unscaled	0.739627	0.350242	NA	NA	0	1	0.0488315	0.999216	0.999056	0.99961	NA	1	NA	1	NA
simulations_1_1	Harmony	embed	HVG	unscaled	0.725595	0.698715	0.958016	0.885286	0.451255	0.932073	0.113177	0.743514	0.987093	0.9945	0.655057	0.666667	0.493523	1	NA
simulations_1_1	trVAE	embed	FULL	unscaled	0.72437	0.676195	0.870209	0.908605	0.323538	0.98291	0.173291	0.756487	0.929692	0.883178	0.606771	0.997543	0.552487	1	NA
simulations_1_1	BBKNN	graph	FULL	unscaled	0.717118	0.771265	NA	NA	0.58497	1	0.315496	0.681021	0.923113	0.938011	NA	0.249234	NA	0.938414	NA
simulations_1_1	SAUCIE	gene	HVG	unscaled	0.712196	0.690787	0.926686	0.809848	0.436229	0.986991	0.216346	0.726469	0.904423	0.835969	0.84123	0.804408	0.484141	1	0.421222
simulations_1_1	Scanorama	gene	FULL	unscaled	0.710627	0.636169	0.834224	0.931149	0.208489	1	0.128387	0.760265	1	1	0.655523	1	0.558661	1	0.287948
simulations_1_1	scANVI*	embed	FULL	unscaled	0.710046	0.464385	0.883384	0.743186	0.0474551	0.946298	0.00274084	0.87382	0.87858	0.787165	0.804641	1	0.682183	1	NA
simulations_1_1	SAUCIE	gene	HVG	scaled	0.708837	0.753743	0.937464	0.842603	0.499544	0.979478	0.345347	0.678899	0.900407	0.821963	0.843156	0.707965	0.470202	1	0.266617
simulations_1_1	Seurat v3 CCA	gene	HVG	unscaled	0.705416	0.671341	0.972403	0.840635	0.424885	0.991465	0.0234977	0.728133	0.974754	0.985551	0.653777	0.780822	0.501602	1	0.555957
simulations_1_1	fastMNN	gene	HVG	unscaled	0.704263	0.753497	0.950967	0.916872	0.508989	0.982493	0.149219	0.67144	0.983002	0.991678	0.669928	0.631579	0.486239	1	0.299059
simulations_1_1	Seurat v3 RPCA	gene	HVG	unscaled	0.69933	0.617504	0.918295	0.91758	0.168225	0.998599	0.0546029	0.753881	0.985434	0.990446	0.637178	0.987593	0.504824	1	0.515949
simulations_1_1	Seurat v3 CCA	gene	FULL	scaled	0.688171	0.635599	0.962123	0.819473	0.343247	0.99635	0.0331403	0.723218	0.991775	0.996197	0.688588	0.961165	0.529738	1	0.0944864
simulations_1_1	LIGER	embed	HVG	unscaled	0.686802	0.939883	0.977644	0.953587	0.593243	0.941764	0.8616	0.518081	0.867749	0.886361	0.611205	0.083871	0.463863	0.993303	NA
simulations_1_1	Conos	graph	HVG	scaled	0.685035	0.534449	NA	NA	0.00527147	1	0.57225	0.785426	0.982723	0.989063	NA	0.271209	NA	1	NA
simulations_1_1	SAUCIE	embed	FULL	scaled	0.679677	0.760222	0.934834	0.865006	0.502903	0.928097	0.397705	0.625981	0.91027	0.832252	0.769082	0.274775	0.433977	1	NA
simulations_1_1	Seurat v3 CCA	gene	HVG	scaled	0.654695	0.660871	0.974158	0.838307	0.39424	0.994087	0.0225008	0.650578	0.963787	0.970562	0.662099	0.699074	0.463101	1	0.256022
simulations_1_1	BBKNN	graph	HVG	unscaled	0.645023	0.693662	NA	NA	0.436206	1	0.33278	0.612596	0.944041	0.972003	NA	0.155028	NA	0.83078	NA
simulations_1_1	SAUCIE	gene	FULL	scaled	0.632394	0.760652	0.934836	0.864618	0.503935	0.927955	0.399148	0.54689	0.908312	0.834245	0.769295	0.287908	0.433912	1	0.0977455
simulations_1_1	fastMNN	embed	FULL	scaled	0.616568	0.86787	0.99961	0.95874	0.540172	0.99388	0.494587	0.449033	0.679763	0.502303	0.517742	1	0.610326	0.793577	NA
simulations_1_1	trVAE	embed	HVG	unscaled	0.61623	0.883604	0.952392	0.93264	0.550178	0.98918	0.663264	0.43798	0.687509	0.652814	0.52548	0.548043	0.541662	0.939222	NA
simulations_1_1	Seurat v3 RPCA	gene	HVG	scaled	0.61241	0.545335	0.900287	0.881911	0.0315388	1	0.0223438	0.657127	0.917605	0.807096	0.646135	0.997543	0.499634	1	0.27235
simulations_1_1	BBKNN	graph	HVG	scaled	0.597044	0.71405	NA	NA	0.456946	1	0.358004	0.51904	0.930861	0.955514	NA	0.159611	NA	0.706232	NA
simulations_1_1	fastMNN	gene	FULL	scaled	0.585323	0.864732	0.999616	0.95874	0.533528	0.994388	0.489538	0.39905	0.682821	0.513647	0.51774	1	0.610319	0.798171	0.100464
simulations_1_1	scVI	embed	FULL	unscaled	0.58497	0.385999	0.728906	0.669887	0.0127669	0.939206	0.000742857	0.717618	0.837228	0.693879	0.767244	1	0.487584	1	NA
simulations_1_1	BBKNN	graph	FULL	scaled	0.559003	0.758834	NA	NA	0.511524	1	0.398773	0.425783	0.912076	0.911355	NA	0.147484	NA	0.610511	NA
simulations_1_1	fastMNN	embed	HVG	scaled	0.524312	0.848319	0.999392	0.943526	0.562529	0.929293	0.489515	0.308307	0.634524	0.512097	0.510868	0.643087	0.539707	0.74924	NA
simulations_1_1	fastMNN	gene	HVG	scaled	0.522166	0.848699	0.999393	0.943526	0.564692	0.928331	0.489199	0.304478	0.63926	0.517403	0.510868	0.664516	0.539707	0.745946	0.276284
simulations_1_1	Seurat v3 RPCA	gene	FULL	unscaled	0.520524	0.461046	0.838866	0.738875	0.00178674	0.998946	0.0381813	0.560176	0.752482	0.411934	0.647465	0.97284	0.572216	1	0.406988
simulations_1_1	MNN	gene	FULL	unscaled	0.512421	0.456429	0.634176	0.836753	1.78e-16	1	0.00047196	0.549748	0.744142	0.394564	0.633878	1	0.556543	1	0.437797
simulations_1_1	Seurat v3 RPCA	gene	FULL	scaled	0.4781	0.419044	0.815213	0.663837	0.000975154	0.997978	0.0254939	0.51747	0.753737	0.435623	0.649159	0.973105	0.572409	1	0.0787836
simulations_1_1	SAUCIE	embed	FULL	unscaled	0.451265	0.446683	0	0.797238	0.392901	0.9186	0.128615	0.45432	0.806754	0.783617	0.536277	0.528814	0.346747	1	NA
simulations_1_1	SAUCIE	gene	FULL	unscaled	0.413368	0.446387	0	0.797133	0.392372	0.9186	0.128279	0.391354	0.770087	0.656583	0.536308	0.528814	0.346732	1	0.322301
simulations_1_1	Unintegrated	gene	FULL	unscaled	0.303995	0	0	0.551589	0	0.323046	0	0.506659	0.684484	0.294958	0.578393	0.688103	0.530821	1	1

## Sheet: mouse_brain_atac_peaks_large
Dataset	Method	Output	Overall Score	Batch Correction	PCR batch	Batch ASW	graph iLISI	graph connectivity	kBET	Bio conservation	NMI cluster/label	ARI cluster/label	Cell type ASW	isolated label F1	isolated label silhouette	graph cLISI
mouse_brain_atac_peaks_large	ComBat	gene	0.882411	0.869387	0.996638	0.935324	0.325948	0.992911	0.297497	0.891093	0.704479	0.616729	0.594801	0.886003	0.50661	0.999054
mouse_brain_atac_peaks_large	LIGER	embed	0.882257	0.945217	0.832315	0.932749	0.412561	0.977293	0.509328	0.840284	0.750537	0.719046	0.585103	0.724123	0.441312	0.998807
mouse_brain_atac_peaks_large	BBKNN	graph	0.841572	0.930339	NA	NA	0.373467	0.995989	0.457206	0.782393	0.738283	0.75815	NA	0.765771	NA	0.916863
mouse_brain_atac_peaks_large	Unintegrated	gene	0.807838	0.59094	0	0.834893	0.298424	0.998394	0.22287	0.952436	0.762752	0.696707	0.604326	0.940442	0.516815	0.999575
mouse_brain_atac_peaks_large	Harmony	embed	0.787055	0.767766	0.678069	0.850035	0.372767	0.994609	0.228544	0.799914	0.687926	0.608845	0.597087	0.635869	0.47302	0.999292
mouse_brain_atac_peaks_large	DESC	embed	0.688105	0.517004	0.607802	0.776877	0.324448	0.80057	0.247857	0.802171	0.549926	0.207523	0.642784	0.912405	0.536606	0.998035
mouse_brain_atac_peaks_large	SAUCIE	embed	0.233966	0.25347	0	0.474411	0.366052	0.797027	0.160699	0.220963	0.350475	0.136289	0.342534	0.366662	0.262117	0.96719
mouse_brain_atac_peaks_large	SAUCIE	gene	0.215774	0.240737	0	0.447484	0.367321	0.795033	0.159812	0.199131	0.342138	0.132959	0.340014	0.308903	0.260024	0.966434
mouse_brain_atac_peaks_large	Conos	graph	0.0705677	0.0702323	NA	NA	0	0.837881	0.000317371	0.0707913	0.162147	0.0503416	NA	0.487733	NA	0.850034
mouse_brain_atac_peaks_large	MNN	gene	NA	NA	NA	NA	NA	NA	NA	NA	NA	NA	NA	NA	NA	NA
mouse_brain_atac_peaks_large	Scanorama	embed	NA	NA	NA	NA	NA	NA	NA	NA	NA	NA	NA	NA	NA	NA
mouse_brain_atac_peaks_large	Scanorama	gene	NA	NA	NA	NA	NA	NA	NA	NA	NA	NA	NA	NA	NA	NA
mouse_brain_atac_peaks_large	Seurat v3 CCA	gene	NA	NA	NA	NA	NA	NA	NA	NA	NA	NA	NA	NA	NA	NA
mouse_brain_atac_peaks_large	Seurat v3 RPCA	gene	NA	NA	NA	NA	NA	NA	NA	NA	NA	NA	NA	NA	NA	NA
mouse_brain_atac_peaks_large	trVAE	embed	NA	NA	NA	NA	NA	NA	NA	NA	NA	NA	NA	NA	NA	NA
mouse_brain_atac_peaks_large	scVI	embed	NA	NA	NA	NA	NA	NA	NA	NA	NA	NA	NA	NA	NA	NA
mouse_brain_atac_peaks_large	scANVI*	embed	NA	NA	NA	NA	NA	NA	NA	NA	NA	NA	NA	NA	NA	NA
mouse_brain_atac_peaks_large	scGen*	gene	NA	NA	NA	NA	NA	NA	NA	NA	NA	NA	NA	NA	NA	NA
mouse_brain_atac_peaks_large	fastMNN	embed	NA	NA	NA	NA	NA	NA	NA	NA	NA	NA	NA	NA	NA	NA
mouse_brain_atac_peaks_large	fastMNN	gene	NA	NA	NA	NA	NA	NA	NA	NA	NA	NA	NA	NA	NA	NA

## Sheet: mouse_brain_atac_peaks_small
Dataset	Method	Output	Overall Score	Batch Correction	PCR batch	Batch ASW	graph iLISI	graph connectivity	kBET	Bio conservation	NMI cluster/label	ARI cluster/label	Cell type ASW	isolated label F1	isolated label silhouette	graph cLISI
mouse_brain_atac_peaks_small	BBKNN	graph	0.7892	0.767183	NA	NA	0.567481	0.985044	0.262621	0.803878	0.693356	0.674902	NA	0.738542	NA	0.979084
mouse_brain_atac_peaks_small	LIGER	embed	0.786383	0.942451	0.741243	0.893857	0.615638	0.983641	0.642817	0.682339	0.742052	0.726693	0.634923	0.713886	0.460046	0.994211
mouse_brain_atac_peaks_small	Seurat v3 RPCA	gene	0.693509	0.466987	0.389501	0.769555	0.128024	0.990257	0.0270219	0.844523	0.711681	0.579389	0.645762	0.926105	0.620368	0.998079
mouse_brain_atac_peaks_small	scVI	embed	0.662358	0.605773	0.478109	0.841791	0.304955	0.994081	0.11792	0.700082	0.761109	0.809482	0.526803	0.969506	0.48647	0.98955
mouse_brain_atac_peaks_small	scANVI*	embed	0.649931	0.617818	0.480071	0.862886	0.309579	0.993961	0.119212	0.67134	0.755483	0.658785	0.538633	0.972535	0.490257	0.99232
mouse_brain_atac_peaks_small	fastMNN	embed	0.639895	0.519255	0	0.834962	0.288294	0.994418	0.175486	0.720322	0.749136	0.741463	0.577641	0.937634	0.491546	0.990898
mouse_brain_atac_peaks_small	Harmony	embed	0.639435	0.683408	0.752381	0.819525	0.419973	0.98966	0.109842	0.610119	0.673233	0.569387	0.597529	0.812036	0.473417	0.992717
mouse_brain_atac_peaks_small	scGen*	gene	0.639349	0.428686	0.296138	0.674821	0.205467	0.991284	0.0233041	0.779791	0.656963	0.338076	0.706901	0.838604	0.611145	0.999229
mouse_brain_atac_peaks_small	Unintegrated	gene	0.629192	0.348073	0	0.758673	0.0223227	0.998159	0.0116384	0.816605	0.726366	0.533231	0.624316	0.977652	0.605598	0.998927
mouse_brain_atac_peaks_small	ComBat	gene	0.620383	0.580912	0.996151	0.848871	0.00668492	0.995976	0.0019164	0.646697	0.659523	0.495243	0.598628	0.972622	0.495942	0.998669
mouse_brain_atac_peaks_small	fastMNN	gene	0.61029	0.517296	0	0.834962	0.286007	0.994708	0.171169	0.672287	0.735288	0.743928	0.577641	0.76178	0.491546	0.990975
mouse_brain_atac_peaks_small	Scanorama	embed	0.605855	0.496015	0	0.874079	0.194863	0.996273	0.137323	0.679081	0.734213	0.545157	0.567244	0.977337	0.513771	0.987369
mouse_brain_atac_peaks_small	Seurat v3 CCA	gene	0.593272	0.450604	0.600491	0.72413	0.0211023	0.992634	0.0143276	0.688384	0.661327	0.430804	0.605465	0.964975	0.553175	0.997181
mouse_brain_atac_peaks_small	Scanorama	gene	0.576856	0.420526	0	0.747256	0.174954	0.987715	0.116916	0.681076	0.735084	0.697613	0.560841	0.94195	0.482715	0.998686
mouse_brain_atac_peaks_small	trVAE	embed	0.537167	0.3273	0.219637	0.71685	1.11022e-16	0.919382	0	0.677079	0.613764	0.433054	0.612703	0.961322	0.556003	0.997333
mouse_brain_atac_peaks_small	MNN	gene	0.523762	0.36529	0	0.813887	2.22045e-16	0.996829	0.00971918	0.62941	0.646095	0.415821	0.585568	0.944424	0.529073	0.991227
mouse_brain_atac_peaks_small	SAUCIE	gene	0.444601	0.705531	0.946913	0.788872	0.559375	0.855102	0.145406	0.270647	0.499053	0.346587	0.597443	0.292532	0.446867	0.810812
mouse_brain_atac_peaks_small	SAUCIE	embed	0.441697	0.703148	0.946912	0.789307	0.553653	0.855102	0.143074	0.267396	0.491349	0.343768	0.597292	0.297329	0.446931	0.809985
mouse_brain_atac_peaks_small	DESC	embed	0.312538	0.00918674	0	0.463333	0.0255144	0.542384	0.00288618	0.514772	0.538904	0.217068	0.61397	0.745046	0.541819	0.981961
mouse_brain_atac_peaks_small	Conos	graph	0.145749	0.0858072	NA	NA	0	0.659008	0.000991529	0.18571	0.374532	0.308401	NA	0.69584	NA	0.389638

## Sheet: mouse_brain_atac_genes_large
Dataset	Method	Output	Overall Score	Batch Correction	PCR batch	Batch ASW	graph iLISI	graph connectivity	kBET	Bio conservation	NMI cluster/label	ARI cluster/label	Cell type ASW	isolated label F1	isolated label silhouette	graph cLISI
mouse_brain_atac_genes_large	scANVI*	embed	0.911948	0.795861	0.463422	0.969956	0.39697	0.987579	0.566593	0.98934	0.65205	0.450867	0.538148	0.921678	0.516579	0.990864
mouse_brain_atac_genes_large	scGen*	gene	0.804138	0.760762	0.583022	0.875874	0.413997	0.980933	0.519426	0.833055	0.437337	0.385519	0.532189	0.878382	0.516958	0.963108
mouse_brain_atac_genes_large	scVI	embed	0.801492	0.850487	0.566427	0.970372	0.413973	0.983917	0.572862	0.768829	0.503933	0.42523	0.514035	0.574159	0.512576	0.946447
mouse_brain_atac_genes_large	Harmony	embed	0.738547	0.860078	0.888509	0.935563	0.407376	0.973891	0.539643	0.657525	0.354027	0.387647	0.523023	0.286142	0.498181	0.962934
mouse_brain_atac_genes_large	ComBat	gene	0.694341	0.856082	0.940317	0.971783	0.389014	0.973255	0.532268	0.586513	0.285123	0.233366	0.518844	0.552012	0.503427	0.937233
mouse_brain_atac_genes_large	LIGER	embed	0.687019	0.937832	0.913905	0.91418	0.445362	0.946826	0.590932	0.519809	0.293456	0.124549	0.541801	0.134503	0.500012	0.974615
mouse_brain_atac_genes_large	Unintegrated	gene	0.657085	0.524796	0	0.955798	0.349615	0.985589	0.438984	0.745277	0.368287	0.324408	0.520183	0.841569	0.507224	0.955122
mouse_brain_atac_genes_large	fastMNN	gene	0.639908	0.773803	0.467329	0.969661	0.399085	0.95507	0.549865	0.550645	0.27667	0.307297	0.515983	0.297391	0.490875	0.936557
mouse_brain_atac_genes_large	Scanorama	embed	0.631203	0.628851	0.0882315	0.962616	0.371032	0.975236	0.517472	0.632771	0.333182	0.205238	0.512822	0.779923	0.498828	0.938849
mouse_brain_atac_genes_large	fastMNN	embed	0.610158	0.769538	0.467328	0.969661	0.397666	0.95477	0.547286	0.503904	0.261378	0.173153	0.515983	0.390645	0.490875	0.935773
mouse_brain_atac_genes_large	Seurat v3 RPCA	gene	0.600354	0.720579	0.851531	0.863497	0.412247	0.976509	0.381264	0.520204	0.322618	0.339247	0.501337	0.202336	0.462798	0.930025
mouse_brain_atac_genes_large	Scanorama	gene	0.592771	0.505337	0	0.915911	0.354427	0.95053	0.46279	0.65106	0.341447	0.267794	0.509561	0.756607	0.489742	0.939964
mouse_brain_atac_genes_large	DESC	embed	0.553115	0.448021	0.556473	0.764443	0.430342	0.58877	0.404762	0.623178	0.31538	0.144141	0.543005	0.626013	0.525718	0.947079
mouse_brain_atac_genes_large	Seurat v3 CCA	gene	0.504202	0.662169	0.859772	0.851761	0.399191	0.976952	0.332636	0.39889	0.278316	0.172239	0.49613	0.170377	0.454635	0.91948
mouse_brain_atac_genes_large	Conos	graph	0.370097	0.333736	NA	NA	0.333773	0.97506	0.273372	0.394338	0.184648	0.245466	NA	0.551311	NA	0.939506
mouse_brain_atac_genes_large	BBKNN	graph	0.352807	0.483617	NA	NA	0.352039	0.947692	0.389767	0.265601	0.327517	0.218681	NA	0.433614	NA	0.862726
mouse_brain_atac_genes_large	SAUCIE	embed	0.13282	0.124231	0	0.668402	0.387591	0.62461	0.262672	0.138547	0.268827	0.094469	0.365612	0.28963	0.281097	0.911939
mouse_brain_atac_genes_large	SAUCIE	gene	0.121168	0.115459	0	0.65277	0.389365	0.618637	0.264057	0.124975	0.260391	0.0783211	0.361651	0.298331	0.279901	0.911377
mouse_brain_atac_genes_large	MNN	gene	NA	NA	NA	NA	NA	NA	NA	NA	NA	NA	NA	NA	NA	NA

## Sheet: mouse_brain_atac_windows_small
Dataset	Method	Output	Overall Score	Batch Correction	PCR batch	Batch ASW	graph iLISI	graph connectivity	kBET	Bio conservation	NMI cluster/label	ARI cluster/label	Cell type ASW	isolated label F1	isolated label silhouette	graph cLISI
mouse_brain_atac_windows_small	LIGER	embed	0.790022	0.964733	0.889671	0.887456	0.549621	0.977977	0.48394	0.673547	0.640557	0.397081	0.641142	0.784363	0.534063	0.989335
mouse_brain_atac_windows_small	Seurat v3 CCA	gene	0.747069	0.576432	0.703992	0.674766	0.359639	0.990432	0.0588096	0.860827	0.788624	0.805573	0.623844	0.876302	0.543615	0.996836
mouse_brain_atac_windows_small	BBKNN	graph	0.731585	0.773586	NA	NA	0.558068	0.985048	0.173958	0.703584	0.663176	0.663537	NA	0.638848	NA	0.984064
mouse_brain_atac_windows_small	Harmony	embed	0.689597	0.718872	0.871888	0.817305	0.375651	0.987617	0.12686	0.670081	0.661605	0.554853	0.6116	0.769301	0.519177	0.990274
mouse_brain_atac_windows_small	Seurat v3 RPCA	gene	0.650184	0.386992	0.299102	0.658761	0.131291	0.986652	0.0216215	0.825646	0.685844	0.576372	0.614978	0.891321	0.672062	0.995642
mouse_brain_atac_windows_small	scANVI*	embed	0.646198	0.592241	0.407356	0.822363	0.280524	0.993978	0.114488	0.68217	0.758717	0.679575	0.538901	0.976485	0.4888	0.992322
mouse_brain_atac_windows_small	scVI	embed	0.63971	0.604441	0.475393	0.834081	0.264376	0.995389	0.107801	0.663223	0.736741	0.647658	0.54117	0.968875	0.486845	0.991622
mouse_brain_atac_windows_small	scGen*	gene	0.616546	0.359347	0	0.725164	0.0905871	0.992165	0.0425863	0.788012	0.737245	0.554663	0.637318	0.905033	0.528122	1
mouse_brain_atac_windows_small	ComBat	gene	0.606219	0.546104	0.992468	0.783953	0.00153087	0.998588	0.00317529	0.646295	0.652153	0.381553	0.597861	0.973146	0.499196	1
mouse_brain_atac_windows_small	Unintegrated	gene	0.599772	0.331748	0	0.739103	0.0160806	0.999026	0.0132989	0.778454	0.7383	0.506013	0.61927	0.987086	0.53834	0.9993
mouse_brain_atac_windows_small	Scanorama	embed	0.583311	0.458315	0	0.830887	0.135154	0.994313	0.103649	0.666642	0.709539	0.594252	0.555485	0.965826	0.505189	0.988057
mouse_brain_atac_windows_small	fastMNN	embed	0.582984	0.467495	0	0.745121	0.236902	0.992422	0.151139	0.659976	0.726042	0.629298	0.556675	0.921895	0.482596	0.99184
mouse_brain_atac_windows_small	fastMNN	gene	0.543332	0.467815	0	0.745121	0.239728	0.991146	0.151153	0.593677	0.686556	0.452433	0.556675	0.920716	0.482596	0.991512
mouse_brain_atac_windows_small	trVAE	embed	0.491137	0.287478	0.0774319	0.725829	1.11022e-16	0.92295	0.000333758	0.62691	0.608979	0.416163	0.604587	0.857923	0.520472	0.99828
mouse_brain_atac_windows_small	Scanorama	gene	0.480023	0.429021	0	0.735069	0.198458	0.983723	0.115942	0.514025	0.608997	0.380328	0.548681	0.88057	0.475982	0.99653
mouse_brain_atac_windows_small	MNN	gene	0.464957	0.329781	0	0.749756	2.22045e-16	0.996157	0.0124934	0.555074	0.616016	0.350522	0.575821	0.753452	0.543687	0.993342
mouse_brain_atac_windows_small	SAUCIE	gene	0.341161	0.591174	0.720711	0.701041	0.453886	0.886541	0.108167	0.174485	0.484904	0.295126	0.525122	0.4198	0.412376	0.835576
mouse_brain_atac_windows_small	SAUCIE	embed	0.332713	0.593399	0.720722	0.701533	0.459941	0.886541	0.107661	0.158922	0.474382	0.287629	0.52506	0.386877	0.412427	0.836746
mouse_brain_atac_windows_small	DESC	embed	0.282781	0.051383	0	0.513662	0.0805652	0.633691	0.0547639	0.437046	0.504633	0.191902	0.595636	0.625613	0.529892	0.968892
mouse_brain_atac_windows_small	Conos	graph	0.155798	0.0419689	NA	NA	0	0.679648	0.000388995	0.231685	0.419309	0.303863	NA	0.833609	NA	0.535917

## Sheet: mouse_brain_atac_windows_large
Dataset	Method	Output	Overall Score	Batch Correction	PCR batch	Batch ASW	graph iLISI	graph connectivity	kBET	Bio conservation	NMI cluster/label	ARI cluster/label	Cell type ASW	isolated label F1	isolated label silhouette	graph cLISI
mouse_brain_atac_windows_large	LIGER	embed	0.878198	0.853991	0.637313	0.898966	0.392901	0.965067	0.42051	0.894336	0.668963	0.509371	0.650241	0.893904	0.572404	0.999343
mouse_brain_atac_windows_large	ComBat	gene	0.845917	0.766829	0.99291	0.942639	0.269098	0.998634	0.121344	0.898642	0.697919	0.583343	0.615208	0.941176	0.520949	1
mouse_brain_atac_windows_large	Harmony	embed	0.811165	0.799121	0.883186	0.896734	0.351282	0.994617	0.212102	0.819195	0.683661	0.578146	0.606743	0.706148	0.48798	0.999063
mouse_brain_atac_windows_large	Unintegrated	gene	0.762533	0.544209	0	0.889631	0.269821	0.999748	0.122	0.908082	0.721782	0.55484	0.618019	0.990179	0.511471	1
mouse_brain_atac_windows_large	BBKNN	graph	0.709179	0.862227	NA	NA	0.491004	0.998769	0.24761	0.607146	0.73174	0.750804	NA	0.549027	NA	0.925896
mouse_brain_atac_windows_large	DESC	embed	0.67409	0.545468	0.440768	0.745831	0.295936	0.88105	0.15797	0.759838	0.547757	0.198561	0.65342	0.880137	0.542889	0.999204
mouse_brain_atac_windows_large	SAUCIE	embed	0.185024	0.30008	0.145148	0.515064	0.385336	0.615907	0.147007	0.108319	0.310198	0.156021	0.218919	0.281892	0.205485	0.950249
mouse_brain_atac_windows_large	SAUCIE	gene	0.155188	0.295543	0.145148	0.495393	0.387729	0.614973	0.154756	0.0616186	0.277164	0.0674413	0.20882	0.252429	0.200401	0.949979
mouse_brain_atac_windows_large	Conos	graph	0.0464523	0	NA	NA	0	0.533964	5.04202e-05	0.0774204	0.264648	0.100701	NA	0.44499	NA	0.923874
mouse_brain_atac_windows_large	MNN	gene	NA	NA	NA	NA	NA	NA	NA	NA	NA	NA	NA	NA	NA	NA
mouse_brain_atac_windows_large	Scanorama	embed	NA	NA	NA	NA	NA	NA	NA	NA	NA	NA	NA	NA	NA	NA
mouse_brain_atac_windows_large	Scanorama	gene	NA	NA	NA	NA	NA	NA	NA	NA	NA	NA	NA	NA	NA	NA
mouse_brain_atac_windows_large	Seurat v3 CCA	gene	NA	NA	NA	NA	NA	NA	NA	NA	NA	NA	NA	NA	NA	NA
mouse_brain_atac_windows_large	Seurat v3 RPCA	gene	NA	NA	NA	NA	NA	NA	NA	NA	NA	NA	NA	NA	NA	NA
mouse_brain_atac_windows_large	trVAE	embed	NA	NA	NA	NA	NA	NA	NA	NA	NA	NA	NA	NA	NA	NA
mouse_brain_atac_windows_large	scVI	embed	NA	NA	NA	NA	NA	NA	NA	NA	NA	NA	NA	NA	NA	NA
mouse_brain_atac_windows_large	scANVI*	embed	NA	NA	NA	NA	NA	NA	NA	NA	NA	NA	NA	NA	NA	NA
mouse_brain_atac_windows_large	scGen*	gene	NA	NA	NA	NA	NA	NA	NA	NA	NA	NA	NA	NA	NA	NA
mouse_brain_atac_windows_large	fastMNN	embed	NA	NA	NA	NA	NA	NA	NA	NA	NA	NA	NA	NA	NA	NA
mouse_brain_atac_windows_large	fastMNN	gene	NA	NA	NA	NA	NA	NA	NA	NA	NA	NA	NA	NA	NA	NA

## Sheet: mouse_brain_atac_genes_small
Dataset	Method	Output	Overall Score	Batch Correction	PCR batch	Batch ASW	graph iLISI	graph connectivity	kBET	Bio conservation	NMI cluster/label	ARI cluster/label	Cell type ASW	isolated label F1	isolated label silhouette	graph cLISI
mouse_brain_atac_genes_small	scANVI*	embed	0.792931	0.793105	0.735245	0.930966	0.572815	0.981084	0.3832	0.792816	0.773226	0.788125	0.549694	0.919385	0.529877	0.933287
mouse_brain_atac_genes_small	DESC	embed	0.677589	0.507024	0.725089	0.750514	0.497301	0.942902	0.261457	0.791299	0.592783	0.360552	0.683577	0.914286	0.583199	0.96503
mouse_brain_atac_genes_small	scVI	embed	0.65989	0.844244	0.846262	0.932796	0.623948	0.980194	0.420183	0.536987	0.58589	0.524552	0.536059	0.813101	0.513322	0.846097
mouse_brain_atac_genes_small	scGen*	gene	0.626526	0.472324	0.169789	0.834535	0.365615	0.99231	0.210446	0.729327	0.614893	0.65179	0.579621	0.834783	0.547634	0.975121
mouse_brain_atac_genes_small	Harmony	embed	0.563995	0.730067	0.844751	0.927076	0.482201	0.972112	0.259334	0.45328	0.511771	0.454731	0.547061	0.62543	0.509505	0.875535
mouse_brain_atac_genes_small	MNN	gene	0.543627	0.544468	0.474144	0.917123	0.256574	0.986251	0.117256	0.543067	0.542667	0.519503	0.54061	0.739472	0.540896	0.863119
mouse_brain_atac_genes_small	LIGER	embed	0.536376	0.912071	0.937497	0.920414	0.72721	0.955163	0.5696	0.285913	0.404565	0.2625	0.530657	0.50873	0.532201	0.763083
mouse_brain_atac_genes_small	ComBat	gene	0.528079	0.737971	0.999766	0.951192	0.412807	0.986656	0.150397	0.388151	0.469879	0.405554	0.535531	0.677264	0.508055	0.795585
mouse_brain_atac_genes_small	Scanorama	embed	0.501708	0.555295	0.210105	0.919637	0.386047	0.984632	0.190299	0.465984	0.504463	0.372036	0.527038	0.843737	0.52707	0.82749
mouse_brain_atac_genes_small	Seurat v3 RPCA	gene	0.473995	0.654656	0.87057	0.876608	0.535825	0.967712	0.157299	0.353554	0.459187	0.336816	0.5253	0.646855	0.536109	0.730564
mouse_brain_atac_genes_small	trVAE	embed	0.471881	0.405663	0.573857	0.792272	0.140131	0.979946	0.122965	0.516027	0.557883	0.410085	0.52452	0.903909	0.537958	0.80096
mouse_brain_atac_genes_small	Unintegrated	gene	0.462027	0.401243	0	0.901795	0.1478	0.986872	0.104125	0.502549	0.49567	0.35171	0.538837	0.895983	0.532334	0.863851
mouse_brain_atac_genes_small	Seurat v3 CCA	gene	0.438465	0.60743	0.788013	0.862814	0.497526	0.968305	0.138269	0.325822	0.438745	0.354862	0.527706	0.564549	0.54734	0.685892
mouse_brain_atac_genes_small	Scanorama	gene	0.386377	0.368224	0.185316	0.816516	0.32655	0.953578	0.10377	0.398479	0.465629	0.321472	0.519509	0.653794	0.538149	0.843695
mouse_brain_atac_genes_small	fastMNN	embed	0.381544	0.64444	0.435617	0.931912	0.456917	0.983269	0.227198	0.20628	0.407886	0.223497	0.529923	0.462125	0.49882	0.726231
mouse_brain_atac_genes_small	Conos	graph	0.380326	0.292216	NA	NA	0	0.966514	0.0611355	0.439065	0.472175	0.36399	NA	0.815848	NA	0.755626
mouse_brain_atac_genes_small	fastMNN	gene	0.37945	0.644733	0.435618	0.931912	0.459542	0.983269	0.226192	0.202595	0.407886	0.223497	0.529923	0.462125	0.49882	0.71747
mouse_brain_atac_genes_small	BBKNN	graph	0.358933	0.791749	NA	NA	0.76256	0.966312	0.315146	0.0703899	0.390517	0.305328	NA	0.359779	NA	0.57893
mouse_brain_atac_genes_small	SAUCIE	gene	0.213475	0.432649	0.739525	0.810664	0.582254	0.783185	0.244316	0.0673597	0.407553	0.251843	0.50289	0.279576	0.448804	0.696455
mouse_brain_atac_genes_small	SAUCIE	embed	0.20764	0.431559	0.739526	0.811123	0.577905	0.783185	0.243281	0.0583604	0.391198	0.215952	0.50284	0.293932	0.44882	0.708019

## Sheet: pancreas
Dataset	Method	Output	Features	Scaling	Overall Score	Batch Correction	PCR batch	Batch ASW	graph iLISI	graph connectivity	kBET	Bio conservation	NMI cluster/label	ARI cluster/label	Cell type ASW	isolated label F1	isolated label silhouette	graph cLISI	CC conservation	HVG conservation
pancreas	Harmony	embed	HVG	unscaled	0.790036	0.925021	0.920751	0.894511	0.367036	0.975684	0.599661	0.700046	0.90332	0.935854	0.661356	0.0864198	0.623515	1	0.67791	NA
pancreas	Seurat v3 RPCA	gene	HVG	scaled	0.781129	0.915025	0.934415	0.830353	0.384338	0.980145	0.614281	0.691865	0.910209	0.93874	0.693136	0.125	0.817378	0.999768	0.591778	0.324338
pancreas	Harmony	embed	HVG	scaled	0.774659	0.924732	0.950254	0.868283	0.371652	0.970529	0.612751	0.67461	0.873405	0.909022	0.651262	0.0731707	0.609643	1	0.660271	NA
pancreas	Seurat v3 CCA	gene	HVG	scaled	0.770929	0.904596	0.948546	0.791239	0.410641	0.982688	0.590521	0.681818	0.878111	0.913094	0.720699	0.123894	0.829837	0.999883	0.537371	0.300819
pancreas	fastMNN	embed	HVG	scaled	0.752087	0.960215	0.992628	0.890011	0.397792	0.985984	0.612499	0.613335	0.894004	0.926157	0.55539	0.089172	0.46981	0.996425	0.639216	NA
pancreas	scGen*	gene	HVG	unscaled	0.748935	0.856442	0.884184	0.786702	0.386841	0.991512	0.523572	0.677264	0.968319	0.984757	0.694401	0.10219	0.496264	1	0.537886	0.587861
pancreas	scGen*	gene	HVG	scaled	0.745879	0.89903	0.961659	0.781253	0.408808	0.966899	0.598024	0.643777	0.8198	0.862951	0.643798	0.110236	0.819377	0.999484	0.583455	0.363257
pancreas	Seurat v3 RPCA	gene	HVG	unscaled	0.741924	0.882995	0.912347	0.848593	0.428733	0.982248	0.467619	0.647876	0.908893	0.944103	0.650084	0.12963	0.51756	1	0.492603	0.610236
pancreas	scGen*	gene	FULL	unscaled	0.734869	0.835359	0.898884	0.764537	0.349642	0.988938	0.532605	0.667876	0.948907	0.9744	0.6452	0.101449	0.523932	1	0.736373	0.418384
pancreas	Seurat v3 CCA	gene	HVG	unscaled	0.727992	0.836249	0.919152	0.793009	0.432617	0.984579	0.398632	0.65582	0.892855	0.929867	0.683192	0.0952381	0.551901	1	0.508427	0.615008
pancreas	scANVI*	embed	HVG	unscaled	0.723885	0.823269	0.91747	0.851065	0.29839	0.990134	0.453231	0.657628	0.921537	0.94761	0.62949	0.0897436	0.610452	0.999795	0.496397	NA
pancreas	fastMNN	gene	HVG	scaled	0.723691	0.961609	0.992627	0.890011	0.401356	0.985968	0.61193	0.565079	0.890002	0.921781	0.55539	0.0897436	0.46981	0.997006	0.639217	0.259245
pancreas	fastMNN	embed	HVG	unscaled	0.720063	0.822177	0.849935	0.897785	0.291012	0.979376	0.451881	0.651986	0.923723	0.954784	0.640965	0.106061	0.541079	1	0.47787	NA
pancreas	BBKNN	graph	HVG	unscaled	0.716877	0.824862	NA	NA	0.398593	0.975432	0.410417	0.644888	0.895125	0.939922	NA	0.0972222	NA	0.860581	NA	NA
pancreas	Seurat v3 CCA	gene	FULL	scaled	0.715677	0.863119	0.953578	0.800717	0.385736	0.958729	0.522192	0.617383	0.844825	0.893575	0.674588	0.0769231	0.797543	0.999534	0.584644	0.0786259
pancreas	scVI	embed	HVG	unscaled	0.713405	0.827936	0.929526	0.863945	0.304252	0.990548	0.437236	0.63705	0.914465	0.94925	0.595531	0.0985915	0.583845	0.999588	0.486218	NA
pancreas	Scanorama	gene	HVG	scaled	0.712661	0.701266	0.917091	0.716389	0.326013	0.957474	0.287858	0.720257	0.896182	0.934523	0.647533	0.555556	0.668001	0.99957	0.446663	0.31014
pancreas	Harmony	embed	FULL	scaled	0.710921	0.859968	0.964704	0.861899	0.346388	0.958886	0.48546	0.611556	0.838086	0.861283	0.577031	0.0939597	0.587348	0.999164	0.576844	NA
pancreas	Seurat v3 RPCA	gene	FULL	scaled	0.708974	0.831015	0.940745	0.833012	0.324394	0.954654	0.485394	0.627613	0.883366	0.919418	0.638185	0.117647	0.788634	0.999348	0.643971	0.0376318
pancreas	trVAE	embed	HVG	unscaled	0.704565	0.793508	0.883514	0.872082	0.25175	0.975414	0.439198	0.645269	0.881595	0.929957	0.52547	0.114943	0.780428	0.996848	0.530659	NA
pancreas	Scanorama	embed	HVG	scaled	0.703484	0.849998	0.936354	0.913208	0.317099	0.987008	0.423651	0.605807	0.908566	0.939987	0.56527	0.0945946	0.44335	0.99942	0.556638	NA
pancreas	Seurat v3 RPCA	gene	FULL	unscaled	0.700701	0.816441	0.926781	0.844258	0.368865	0.97003	0.374749	0.623542	0.868593	0.906599	0.606928	0.21875	0.603611	0.999544	0.67178	0.161378
pancreas	fastMNN	gene	HVG	unscaled	0.691851	0.822601	0.849938	0.897785	0.291256	0.979277	0.452788	0.604683	0.920821	0.952982	0.640965	0.106061	0.541079	1	0.477869	0.30188
pancreas	Harmony	embed	FULL	unscaled	0.690409	0.79723	0.924309	0.875266	0.29845	0.954998	0.388823	0.619195	0.85104	0.867219	0.582007	0.0945946	0.583239	0.999619	0.587326	NA
pancreas	BBKNN	graph	FULL	unscaled	0.690281	0.78027	NA	NA	0.400525	0.93224	0.380623	0.630288	0.860431	0.920155	NA	0.116667	NA	0.855748	NA	NA
pancreas	Seurat v3 CCA	gene	FULL	unscaled	0.689671	0.818571	0.931605	0.793653	0.383577	0.967264	0.420207	0.603739	0.865966	0.906948	0.64212	0.0965517	0.64822	0.999621	0.589057	0.172333
pancreas	ComBat	gene	HVG	scaled	0.684224	0.709001	1	0.862917	0.0963633	0.985943	0.342787	0.667705	0.912217	0.942302	0.627786	0.12844	0.816237	1	0.643196	0.249845
pancreas	scVI	embed	FULL	unscaled	0.672976	0.707879	0.862351	0.85672	0.181448	0.968548	0.334852	0.649707	0.874483	0.924531	0.582602	0.0979021	0.576009	0.998845	0.670155	NA
pancreas	Scanorama	embed	FULL	scaled	0.672688	0.744881	0.923124	0.923754	0.181153	0.980623	0.312331	0.624559	0.902522	0.937025	0.55637	0.133333	0.503627	0.998802	0.572475	NA
pancreas	fastMNN	embed	FULL	unscaled	0.671657	0.688472	0.664995	0.88514	0.157686	0.961936	0.389304	0.660447	0.86445	0.888128	0.568654	0.106061	0.533619	0.999626	0.841106	NA
pancreas	scANVI*	embed	FULL	unscaled	0.671312	0.700383	0.859285	0.858027	0.181487	0.953228	0.330336	0.651931	0.897903	0.940349	0.592524	0.100719	0.558493	0.999219	0.627919	NA
pancreas	Scanorama	embed	HVG	unscaled	0.663013	0.720258	0.83014	0.923015	0.173946	0.981372	0.305297	0.62485	0.921822	0.954017	0.609087	0.100719	0.496427	1	0.46202	NA
pancreas	ComBat	gene	HVG	unscaled	0.655121	0.706044	0.999985	0.89759	0.108404	0.978628	0.288897	0.621171	0.901055	0.941982	0.598991	0.106061	0.486591	0.999568	0.52065	0.615129
pancreas	BBKNN	graph	HVG	scaled	0.648034	0.903903	NA	NA	0.404664	0.993727	0.508586	0.477456	0.861094	0.915275	NA	0.0886076	NA	0.66305	NA	NA
pancreas	Conos	graph	FULL	unscaled	0.642678	0.481069	NA	NA	0	0.989896	0.331117	0.750418	0.914376	0.949951	NA	0.0886076	NA	0.997775	NA	NA
pancreas	MNN	gene	HVG	unscaled	0.63826	0.676897	0.855878	0.905702	0.0792405	0.971955	0.319771	0.612502	0.913867	0.951113	0.617242	0.107692	0.520902	1	0.470498	0.477221
pancreas	Conos	graph	FULL	scaled	0.637338	0.551249	NA	NA	0.0315059	0.995775	0.397541	0.69473	0.861368	0.902357	NA	0.0627803	NA	0.987424	NA	NA
pancreas	Conos	graph	HVG	scaled	0.634684	0.537774	NA	NA	0.00325084	0.995939	0.409724	0.69929	0.857044	0.901608	NA	0.0645161	NA	0.995363	NA	NA
pancreas	fastMNN	embed	FULL	scaled	0.634528	0.879146	0.995478	0.876637	0.342386	0.978249	0.488555	0.471449	0.774494	0.719735	0.514326	0.115385	0.544631	0.986933	0.222126	NA
pancreas	MNN	gene	HVG	scaled	0.63343	0.718701	0.931881	0.891655	0.162745	0.985386	0.293142	0.576582	0.917853	0.94908	0.595708	0.0945946	0.420746	0.99956	0.567016	0.292746
pancreas	fastMNN	gene	FULL	unscaled	0.628828	0.68887	0.664997	0.88514	0.158015	0.961485	0.390388	0.5888	0.86445	0.888128	0.568654	0.106061	0.533619	0.999547	0.841114	0.114625
pancreas	Conos	graph	HVG	unscaled	0.628766	0.451872	NA	NA	0	0.989827	0.285716	0.746695	0.90718	0.947197	NA	0.0880503	NA	0.998147	NA	NA
pancreas	BBKNN	graph	FULL	scaled	0.624156	0.896405	NA	NA	0.39342	0.983285	0.520308	0.442656	0.81702	0.882851	NA	0.0903226	NA	0.652347	NA	NA
pancreas	fastMNN	gene	FULL	scaled	0.603029	0.873595	0.99548	0.876637	0.333849	0.975414	0.486967	0.422652	0.772184	0.711702	0.514326	0.114286	0.544632	0.988584	0.222113	0.1194
pancreas	ComBat	gene	FULL	unscaled	0.600313	0.620065	0.999953	0.8774	0.0777312	0.957349	0.14537	0.587145	0.804926	0.840503	0.551657	0.104478	0.51187	0.998987	0.943702	0.20711
pancreas	Scanorama	embed	FULL	unscaled	0.587063	0.59295	0.685529	0.907537	0.082808	0.952737	0.202692	0.583139	0.773739	0.596705	0.558106	0.10687	0.558575	0.999659	0.822103	NA
pancreas	ComBat	gene	FULL	scaled	0.585429	0.643076	1	0.862004	0.0680303	0.967609	0.223925	0.546998	0.805559	0.719551	0.56818	0.127273	0.766562	0.999329	0.617966	0.0297392
pancreas	Scanorama	gene	FULL	scaled	0.584312	0.654634	0.832792	0.777441	0.207496	0.962787	0.276326	0.53743	0.787989	0.709965	0.546424	0.2	0.512461	0.999418	0.761232	0.080853
pancreas	Scanorama	gene	HVG	unscaled	0.579791	0.640735	0.818975	0.783988	0.176542	0.958695	0.280517	0.539161	0.820925	0.654831	0.651755	0.105263	0.500735	1	0.462676	0.362438
pancreas	DESC	embed	HVG	unscaled	0.573246	0.608798	0.841034	0.520278	0.287975	0.753305	0.551681	0.549544	0.753852	0.472443	0.759616	0.0813953	0.526088	1	0.388735	NA
pancreas	MNN	gene	FULL	scaled	0.570169	0.659827	0.947519	0.888926	0.0852791	0.968701	0.242861	0.510396	0.785252	0.69263	0.541202	0.135922	0.464566	0.999238	0.785933	0.0592148
pancreas	SAUCIE	gene	HVG	unscaled	0.55869	0.624315	0.790351	0.713064	0.28484	0.780407	0.378116	0.51494	0.710979	0.563777	0.623691	0.0733945	0.475069	0.99901	0.57639	0.490416
pancreas	SAUCIE	embed	HVG	unscaled	0.557328	0.625965	0.790357	0.713405	0.285619	0.780407	0.381092	0.511571	0.690332	0.566355	0.623559	0.0547945	0.475121	0.999081	0.57639	NA
pancreas	DESC	embed	HVG	scaled	0.555621	0.561364	0.84268	0.463716	0.241581	0.794278	0.506481	0.551793	0.733758	0.398093	0.72977	0.208955	0.530905	1	0.381927	NA
pancreas	trVAE	embed	FULL	unscaled	0.53817	0.583246	0.649739	0.859355	0.0054321	0.978954	0.316263	0.50812	0.642276	0.265595	0.587895	0.09375	0.655928	0.999494	0.756069	NA
pancreas	DESC	embed	FULL	unscaled	0.535791	0.59422	0.886934	0.668274	0.138642	0.862307	0.393344	0.496838	0.662361	0.307243	0.702671	0.0965517	0.555517	0.99945	0.461809	NA
pancreas	DESC	embed	FULL	scaled	0.529184	0.596585	0.88515	0.687265	0.139384	0.86701	0.373539	0.48425	0.663447	0.307339	0.701363	0.0965517	0.538574	0.999867	0.411712	NA
pancreas	SAUCIE	embed	HVG	scaled	0.522515	0.598306	0.90961	0.720552	0.311009	0.714003	0.273849	0.471988	0.667496	0.521578	0.56644	0.0245399	0.499711	0.997784	0.587698	NA
pancreas	SAUCIE	gene	HVG	scaled	0.507393	0.598376	0.909611	0.720168	0.311269	0.714003	0.274157	0.446737	0.676031	0.516078	0.566441	0.0245399	0.499659	0.997717	0.587698	0.285762
pancreas	LIGER	embed	HVG	unscaled	0.479751	0.63741	0.949174	0.790582	0.440112	0.654438	0.18133	0.374645	0.357791	0.34886	0.516446	0.14	0.890196	0.866447	0.447318	NA
pancreas	MNN	gene	FULL	unscaled	0.478459	0.538433	0.712545	0.84482	0.00406487	0.94499	0.218333	0.438476	0.632615	0.262193	0.564448	0.10687	0.550404	0.999384	0.741364	0.202589
pancreas	Scanorama	gene	FULL	unscaled	0.470743	0.477783	0.500796	0.825316	0.110113	0.760003	0.24733	0.466049	0.693258	0.447129	0.556303	0.175	0.554493	0.999598	0.68672	0.0554237
pancreas	LIGER	embed	FULL	unscaled	0.446248	0.646624	0.948597	0.802247	0.423875	0.65403	0.21193	0.312664	0.335313	0.340515	0.489334	0.057554	0.749729	0.866117	0.475423	NA
pancreas	Unintegrated	gene	FULL	unscaled	0.431121	0.275085	0	0.770229	1.39e-16	0.796101	0.138187	0.535144	0.5943	0.220807	0.499072	0.108527	0.495942	0.999165	1	1
pancreas	SAUCIE	embed	FULL	scaled	0.414498	0.484608	0.77424	0.751823	0.301558	0.575898	0.158938	0.367758	0.466811	0.27497	0.488922	0.0185759	0.491862	0.96487	0.786106	NA
pancreas	SAUCIE	gene	FULL	scaled	0.390777	0.486077	0.774239	0.751622	0.299771	0.581612	0.159538	0.327244	0.452962	0.253474	0.488921	0.0142349	0.491846	0.963969	0.786106	0.130617
pancreas	scGen*	gene	FULL	scaled	0.333941	0.62326	0.999611	0.686786	0.347379	0.547182	0.449035	0.141062	0.382847	0.226543	0.42596	0.030303	0.148294	0.919755	0.371588	0.0707696
pancreas	SAUCIE	embed	FULL	unscaled	0.324922	0.353537	0.545448	0.740703	0.272526	0.461665	0.0951843	0.305845	0.418555	0.269415	0.457588	0.0143885	0.398024	0.945763	0.734078	NA
pancreas	SAUCIE	gene	FULL	unscaled	0.313567	0.354127	0.545452	0.740446	0.272692	0.461174	0.097285	0.286527	0.425361	0.21182	0.457604	0.0136519	0.398036	0.947568	0.734078	0.234625

[truncated: 6 more sheets: mouse_brain, mouse_brain_atac_large, mouse_brain_atac_small, lung_atlas, simulations_2, immune_cell_hum_mou]
