# Supplementary material for: Benchmarking atlas-level data integration in single-cell genomics
Source: Nat Methods. 2021 Dec 23;19(1):41–50. doi: 10.1038/s41592-021-01336-8 (PMC8748196; doi:10.1038/s41592-021-01336-8)
Supplement: Supplementary file 4 — Summary statistics of data integration tasks. [file 41592_2021_1336_MOESM4_ESM.xlsx]

## Sheet: Human Pancreas
Human Pancreas:
inDrop3	3605
smartseq2	2394
celseq2	2285
inDrop1	1937
inDrop2	1724
smarter	1492
inDrop4	1303
celseq	1004
fluidigmc1	638
Total:	16382
Total publications	6

## Sheet: Lung
Lung data set	Samples	Cell Number
Sanger data	296C	3763
(transplant)	302C	3229
10x	298C	2379
	290B	1988
	284C	904
	292B	462
Sanger data	ARMS054	2410
(biopsy)	ARMS051	2406
10x	ARMS026	1845
	ARMS032	1454
	ARMS038	1226
	ARMS040	705
Schiller lab data	ASK440	3297
(transplant)	ASK454	2353
10x	ASK428	2140
	ASK452	1911
	Total samples	Total cells	Total publications
	16	32472	1

## Sheet: Immune cells
	Cells	Samples
Human	33506	10
Mouse	64446	13
	Total cells	Total samples	Total publications
	97952	23	7
Data from:
10X		10727	Human PBMC
Freytag et al		3347	Human PBMC
Sun et al	Sun_1	1725	Human PBMC
	Sun_2	2281	Human PBMC
	Sun_3	2403	Human PBMC
	Sun_4	2420	Human PBMC
Villani et al	Villani_1	1022	Human PBMC
Oetjen et al	Oetjen_1	2586	Human Bone Marrow
	Oetjen_2	3265	Human Bone Marrow
	Oetjen_3	3730	Human Bone Marrow
Dahlin et al	Dahlin_1	7839	Mouse Bone Marrow
	Dahlin_2	7576	Mouse Bone Marrow
	Dahlin_3	7542	Mouse Bone Marrow
	Dahlin_4	7448	Mouse Bone Marrow
Mouse cell atlas	MCA_cKit_1	5286	Mouse Bone Marrow
	MCA_cKit_2	13015	Mouse Bone Marrow
	MCA_cKit_3	8164	Mouse Bone Marrow
	MCA_1	314	Mouse Peripheral Blood
	MCA_2	2699	Mouse Peripheral Blood
	MCA_3	3273	Mouse Peripheral Blood
	MCA_4	196	Mouse Peripheral Blood
	MCA_5	384	Mouse Peripheral Blood
	MCA_6	710	Mouse Peripheral Blood
		97952

## Sheet: Mouse Brain
Mouse brain data set:
Saunders	691489
Zeisel	145954
Rosenberg	133435
Tabula_muris	7856
Total	978734
Total publications	4

## Sheet: ATAC_small_genes
ATAC data set	Cell Number
10x	3618	0.321029
Fang (CEMBA180305_2B)	3750	0.332742
Cusanovich (WholeBrainA_62216)	3902	0.346229
Total samples	Total cells	Total publications
3	11270	3

## Sheet: ATAC_large_genes
ATAC data set	Samples	Cell Number		Cells per dataset	Percentage of cells
10x data	Sample 1	3667		3667	0.0432363
Fang data	CEMBA180227_1A	9967		63705	0.751123
	CEMBA180226_1A	11034
	CEMBA180306_2B	10981
	CEMBA180305_2B	10294
	CEMBA180308_3B	10889
	CEMBA180312_3B	10540
Cusanovich scATAC atlas	Cerebellum_62216	2321		17441	0.205641
	Prefrontal_Cortex_62216	6023
	WholebrainA_62216	5814
	WholebrainA_62816	3283
	Total samples	Total cells	Total publications
	11	84813	3
	small	11270

## Sheet: ATAC_small_peaks
ATAC data set	Cell Number
10x	3618	0.311977
Fang (CEMBA180305_2B)	3999	0.344831
Cusanovich (WholeBrainA_62216)	3980	0.343192
Total samples	Total cells	Total publications
3	11597	3

## Sheet: ATAC_large_peaks
ATAC data set	Samples	Cell Number		Cells per dataset	Percentage of cells
10x data	Sample 1	3667		3667	0.0432363
Fang data	CEMBA180227_1A	9967		63705	0.751123
	CEMBA180226_1A	11034
	CEMBA180306_2B	10981
	CEMBA180305_2B	10294
	CEMBA180308_3B	10889
	CEMBA180312_3B	10540
Cusanovich scATAC atlas	Cerebellum_62216	2321		17441	0.205641
	Prefrontal_Cortex_62216	6023
	WholebrainA_62216	5814
	WholebrainA_62816	3283
	Total samples	Total cells	Total publications
	11	84813	3
	small	11597

## Sheet: ATAC_small_windows
ATAC data set	Cell Number
10x	3667	0.340768
Fang (CEMBA180305_2B)	3543	0.329244
Cusanovich (WholeBrainA_62216)	3551	0.329988
Total samples	Total cells	Total publications
3	10761	3

## Sheet: ATAC_large_windows
ATAC data set	Samples	Cell Number		Cells per dataset	Percentage of cells
10x data	Sample 1	3667		3667	0.0432363
Fang data	CEMBA180227_1A	9967		63705	0.751123
	CEMBA180226_1A	11034
	CEMBA180306_2B	10981
	CEMBA180305_2B	10294
	CEMBA180308_3B	10889
	CEMBA180312_3B	10540
Cusanovich scATAC atlas	Cerebellum_62216	2321		17441	0.205641
	Prefrontal_Cortex_62216	6023
	WholebrainA_62216	5814
	WholebrainA_62816	3283
	Total samples	Total cells	Total publications
	11	84813	3
	small	10761
