# Supplementary material for: Benchmarking atlas-level data integration in single-cell genomics
Source: Nat Methods. 2021 Dec 23;19(1):41–50. doi: 10.1038/s41592-021-01336-8 (PMC8748196; doi:10.1038/s41592-021-01336-8)
Supplement: Supplementary file 5 — Completion status of all attempted integration method runs with error message summaries. [file 41592_2021_1336_MOESM5_ESM.xlsx]

## Sheet: runs
Completion status of all attempted integration method runs with error message summaries
RNA
	BBKNN	ComBat	DESC	MNN	SAUCIE	Scanorama	SCANVI	scGen	scVI	trVAE	CONOS	fastMNN	Harmony	LIGER	Seurat v3 CCA	Seurat RPCA
pancreas
un/ff
un/hvg
sc/ff
sc/hvg
lung
un/ff																			run through without error
un/hvg																			some runs had errors
sc/ff															long vectors not supported				erroneous run
sc/hvg																			not run due to projected time too large
sim1
un/ff
un/hvg
sc/ff
sc/hvg
sim2																not enough anchors
un/ff
un/hvg
sc/ff
sc/hvg
immune human
un/ff
un/hvg
sc/ff
sc/hvg
immune hum mou										time					can't find more nearest neighbours than there are points
un/ff
un/hvg
sc/ff								time
sc/hvg
mouse brain
un/ff		mem ε1
un/hvg
sc/ff		mem ε1				mem ε1					memory
sc/hvg											time
ATAC
atac_peaks_small
atac_peaks_large				mem *1		time *x	time *x	time *x	time *x	time		memory *3			time *x	memory *4
atac_windows_small
atac_windows_large				mem *1		memory *2	time *x	time *x	time *x	time		memory *3			time *x	memory *4
atac_genes_small
atac_genes_large				*1						time

## Sheet: Errors
	*x	killed by slurm
	*1	OverflowError: cannot serialize a bytes object larger than 4 GiB
	*2	numpy.core._exceptions.MemoryError: Unable to allocate array with shape (5019133548,) and data type int32
	*3	Error in asMethod(object) :
		Realloc' could not re-allocate memory (18446744072232200192 bytes)
	*4	system call failed: Cannot allocate memory
	ε1	MemoryError: Unable to allocate 108. GiB for an array with shape (14858, 978734) and data type float64
