# Supplementary material for: Benchmarking atlas-level data integration in single-cell genomics
Source: Nat Methods. 2021 Dec 23;19(1):41–50. doi: 10.1038/s41592-021-01336-8 (PMC8748196; doi:10.1038/s41592-021-01336-8)
Supplement: Supplementary file 6 — Detailed breakdown of datasets used in the immune cell human and human/mouse tasks. [file 41592_2021_1336_MOESM6_ESM.xlsx]

## Sheet: Sheet1
Immune Cell Atlas Datasets
Tissue	Organism	Study	Protocol	Samples	Link	Notes
Bone Marrow	Human	Oetjen et al.	10X Genomics (v2 chemistry, Cellranger 2.0)	Bone marrow A, Bone marrow P, Bone marrow U	GEO: GSE120221	Considered top 3 samples by number of genes per cells (excluding technical replicates)
	Mouse	Dahlin et al.	10X Genomics (Cellranger 1.3)	SIGAG8, SIGAF1, SIGAH1, SIGAD1	GEO: GSE107727	Ranked all samples by number of cells and picked the 4 central ones
		Mouse Cell Atlas	Microwell-seq	BoneMarrowcKit1_dge, BoneMarrowcKit2_dge, BoneMarrowcKit3_dge	https://figshare.com/articles/MCA_DGE_Data/5435866	MCA_500more_dge: contains cells with more than 500 transcripts and batch genes not removed
Peripheral Blood	Human	-	10X Genomics (v3 chemistry, Cellranger 3.0.0)	10k PBMCs from healthy donor	https://support.10xgenomics.com/single-cell-gene-expression/datasets/3.0.0/pbmc_10k_v3	Feature / cell matrix (filtered)
		Freytag et al.	10X Genomics (v2 chemistry, Cellranger 2.0)	Healthy human PBMCs	GEO: GSE115189
		Sun et al.	10X Genomics	1_CS, 2_KC, 3_TB, 4_TC	GEO: GSE128066
		Villani et al.	smart-seq2	DCnMono.discovery.set.submission	GEO: GSE94820
	Mouse	Mouse Cell Atlas	Microwell-seq	PeripheralBlood1_dge, PeripheralBlood2_dge, PeripheralBlood3_dge, PeripheralBlood4_dge, PeripheralBlood5_dge, PeripheralBlood6_dge,	https://figshare.com/articles/MCA_DGE_Data/5435866	MCA_500more_dge: contains cells with more than 500 transcripts and batch genes not removed
Detailed breakdown of datasets used in the immune cell human and human/mouse tasks
