# Supplementary material for: Benchmarking atlas-level data integration in single-cell genomics
Source: Nat Methods. 2021 Dec 23;19(1):41–50. doi: 10.1038/s41592-021-01336-8 (PMC8748196; doi:10.1038/s41592-021-01336-8)
Supplement: Supplementary file 7 — Markers used to reannotate the immune cell tasks with harmonized labels. [file 41592_2021_1336_MOESM7_ESM.xlsx]

## Sheet: Sheet1
Markers Immune Cells
Stem cells
HSPCs	PROM1	CD34	PROCR	HOXB5
Committed progenitor cells
Erythroid progenitors	GATA2
Monocyte progenitors	PRTN3	CTSG	IRF8	CSF1R	LY86
Megakaryocyte progenitors	PF4	ITGA2B	GP1BB	PPBP
Lymphocyte progenitors	DNTT	FLT3	RAG2
Eosinophil progenitor cell
Lymphopoiesis
B cells	VPREB3
CD20+ B cells	MS4A1
CD10+ B cells	MME
CD8+ T cells	CD8A	CD8B	TRBC2
CD4+ T cells	CD4
NKT cells	NKG7	GZMA	CD8A	CD8B
NK cells	NKG7	CD160	GNLY
Plasma cells	SDC1	IGKC
Plasmacytoid dendritic cells	GZMB	IL3RA
Monocytopoiesis
Monocytes	CST3
CD14+ Monocytes	CD14
CD16+ Monocytes	FCGR3A
Monocyte-derived dendritic cells	CD1C	CST3	FCER1A
Granulopoiesis
Basophils	MS4A2	CPA3
Neutrophils	ELANE	GFI1	CEBPE
Erythropoiesis
Erythrocytes	TFRC	GYPA	HBD	HBA1	KLF1	EPOR	GATA1
