# Supplementary material for: Benchmarking atlas-level data integration in single-cell genomics
Source: Nat Methods. 2021 Dec 23;19(1):41–50. doi: 10.1038/s41592-021-01336-8 (PMC8748196; doi:10.1038/s41592-021-01336-8)
Supplement: Supplementary file 8 — Usability metric results and explanation for each value. [file 41592_2021_1336_MOESM8_ESM.xlsx]

## Sheet: usability
Methods	Github	Open Source		Version control	Unit testing	Tutorial				Function documentation			Peer review	Evaluation of accuracy		Evaluation of robustness	Benchmarking
		Method's code is freely available	The code can be run on a freely available platform	The code is available on a public version controlled repository, such as Github	Method is tested using unit tests	A tutorial or vignette is available	Following the tutorial step by step leads to no issues/errors	The tutorial shows the method's usefulness on several (>2 = 1), 2 (0.5), 1 (0.25) or no different scenarios.	The tutorial shows how to run the method in a non-native language (i.e. R to Python or viceversa)	The purpose and usage of functions/commands is documented	The parameters of functions/commands are documented	The output of functions/commands is documented	The paper is published in a peer-reviewed journal	The paper shows the method's usefulness on several (>2 = 1), two (0.5), one (0.25) or no real datasets.	The paper quantifies the accuracy of the method given a simulated dataset	The paper assessed method robustness (to eg.noise, feature selection, down-sampling, parameter changes,stability) in one (0.25) , two (0.5), or several (>2 = 1) ways	The paper compares the performances of the method against other published methods
BBKNN	https://github.com/Teichlab/bbknn	1	1	1	0	1	1	1	1	1	1	1	1	0.5	1	1	1
CONOS	https://github.com/hms-dbmi/conos	1	1	1	0	1	1	1	1	0	0	0	1	1	1	1	1
Harmony	https://github.com/immunogenomics/harmony	1	1	1	1	1	1	1	0	1	1	1	1	1	1	1	1
LIGER	https://github.com/MacoskoLab/liger	1	1	1	1	1	1	1	0	1	1	1	1	1	0	0.25	1
MNN	https://github.com/chriscainx/mnnpy	1	1	1	0	1	1	0.25	1	1	1	1	1	1	1	0.5	1
Scanorama	https://github.com/brianhie/scanorama	1	1	1	0	0.5	0	0	1	1	1	1	1	1	1	0.5	1
scVI	https://github.com/YosefLab/scVI	1	1	1	1	1	1	0.5	0	1	1	1	1	0.25	0	0.5	1
Seurat v3	https://github.com/satijalab/seurat	1	1	1	1	1	1	1	0	1	1	1	1	1	1	0.25	1
TrVAE	https://github.com/theislab/trvaep	1	1	1	1	1	1	0.5	0	0	0	0	0	0.5	0	0.5	1
ComBat	https://github.com/jtleek/sva	1	1	1	1	1	1	0.25	0	1	1	1	1	0.5	0	1	1
Usability metric results and explanation for each value

## Sheet: references
References usability scores
Usability metric results and explanation for each value
		Methods
		BBKNN	CONOS	Harmony	LIGER	MNN	Scanorama	scVI	Seurat v3	TrVAE	ComBat
Tutorial	A tutorial or vignette is available	https://nbviewer.jupyter.org/github/Teichlab/bbknn/blob/master/examples/pancreas.ipynb	https://github.com/hms-dbmi/conos/blob/master/vignettes/walkthrough.md	https://github.com/immunogenomics/harmony/blob/master/vignettes/quickstart.Rmd	http://htmlpreview.github.io/?https://github.com/MacoskoLab/liger/blob/master/vignettes/liger-vignette.html	https://rdrr.io/bioc/batchelor/f/vignettes/correction.Rmd	https://github.com/brianhie/scanorama	https://nbviewer.jupyter.org/github/YosefLab/scVI/blob/master/tests/notebooks/basic_tutorial.ipynb	https://satijalab.org/seurat/vignettes.html	https://github.com/theislab/trvaep/blob/master/example/sample_notebook.ipynb https://github.com/theislab/trvaep/blob/master/example/multi_condition_sample.ipynb	https://bioconductor.org/packages/release/bioc/vignettes/sva/inst/doc/sva.pdf
	Following the tutorial step by step leads to no issues/errors	error in sc.tl.louvain			in suggestK, return.results is not a valid parameter
	The tutorial shows the method's usefulness on several (>2 = 1), 2 (0.5), 1 (0.25) or no different scenarios.	https://nbviewer.jupyter.org/github/Teichlab/bbknn/blob/master/examples/mouse.ipynb https://nbviewer.jupyter.org/github/Teichlab/bbknn/blob/master/examples/pbmc.ipynb https://nbviewer.jupyter.org/github/Teichlab/bbknn/blob/master/examples/pancreas.ipynb	https://github.com/hms-dbmi/conos/blob/master/vignettes/adjust_alignment_strength.md http://pklab.med.harvard.edu/peterk/conos/atac_rna/example.html https://github.com/hms-dbmi/conos/blob/master/vignettes/walkthrough.md	https://github.com/immunogenomics/harmony/blob/master/vignettes/quickstart.Rmd http://htmlpreview.github.io/?https://github.com/immunogenomics/harmony/blob/master/docs/SeuratV2.html http://htmlpreview.github.io/?https://github.com/immunogenomics/harmony/blob/master/docs/SeuratV3.html http://htmlpreview.github.io/?https://github.com/immunogenomics/harmony/blob/master/docs/mudan.html http://htmlpre…	http://htmlpreview.github.io/?https://github.com/MacoskoLab/liger/blob/master/vignettes/liger-vignette.html https://macoskolab.github.io/liger/walkthrough_pbmc.html https://macoskolab.github.io/liger/walkthrough_rna_atac.html https://macoskolab.github.io/liger/rna-methylation.html https://htmlpreview.github.io/?https://github.com/satijalab/seurat.wrappers/blob/master/docs/liger.html	https://rdrr.io/bioc/batchelor/f/vignettes/correction.Rmd	https://github.com/brianhie/scanorama	https://nbviewer.jupyter.org/github/YosefLab/scVI/blob/master/tests/notebooks/basic_tutorial.ipynb https://nbviewer.jupyter.org/github/YosefLab/scVI/blob/master/tests/notebooks/harmonization.ipynb	https://satijalab.org/seurat/v3.1/integration.html https://satijalab.org/seurat/v3.1/immune_alignment.html https://satijalab.org/seurat/v3.1/atacseq_integration_vignette.html	https://github.com/theislab/trvaep/blob/master/example/sample_notebook.ipynb https://github.com/theislab/trvaep/blob/master/example/multi_condition_sample.ipynb	https://bioconductor.org/packages/release/bioc/vignettes/sva/inst/doc/sva.pdf
	The tutorial shows how to run the method in a non-native language (i.e. R to Python or viceversa)	https://github.com/Teichlab/bbknn	https://github.com/hms-dbmi/conos/blob/master/vignettes/scanpy_integration.md https://github.com/hms-dbmi/conos/blob/master/vignettes/scanpy_integration.ipynb			R implementation: https://rdrr.io/bioc/batchelor/ Python implementation: https://github.com/chriscainx/mnnpy	https://github.com/brianhie/scanorama
Function documentation	The purpose and usage of functions/commands is documented	https://bbknn.readthedocs.io/en/latest/		R's help feature	R's help feature	https://rdrr.io/bioc/batchelor/man/mnnCorrect.html	https://github.com/brianhie/scanorama/blob/master/scanorama/scanorama.py	https://scvi.readthedocs.io/en/stable/	R's help feature		R's help feature
	The parameters of functions/commands are documented	https://bbknn.readthedocs.io/en/latest/		R's help feature	R's help feature	https://rdrr.io/bioc/batchelor/man/mnnCorrect.html	https://github.com/brianhie/scanorama/blob/master/scanorama/scanorama.py	https://scvi.readthedocs.io/en/stable/	R's help feature		R's help feature
	The output of functions/commands is documented	https://bbknn.readthedocs.io/en/latest/		R's help feature	R's help feature	https://rdrr.io/bioc/batchelor/man/mnnCorrect.html	https://github.com/brianhie/scanorama/blob/master/scanorama/scanorama.py	https://scvi.readthedocs.io/en/stable/	R's help feature		R's help feature
Peer review	The paper is published in a peer-reviewed journal	https://www.ncbi.nlm.nih.gov/pubmed/31400197	https://www.nature.com/articles/s41592-019-0466-z	https://www.nature.com/articles/s41592-019-0619-0	https://www.ncbi.nlm.nih.gov/pubmed/31178122	https://www.ncbi.nlm.nih.gov/pmc/articles/PMC6152897/	https://www.nature.com/articles/s41587-019-0113-3	https://www.nature.com/articles/s41592-018-0229-2	https://www.cell.com/cell/fulltext/S0092-8674(19)30559-8	https://arxiv.org/abs/1910.01791	https://academic.oup.com/bioinformatics/article/28/6/882/311263
Evaluation of accuracy	The paper shows the method's usefulness on several (>2 = 1), two (0.5), one (0.25) or no real datasets.	Pancreas, Mouse Atlas	Bone marrow and cord blood, Azizi et al. breast cancer, mouse atlases, Puram et al., Guo et al., Lambrechts et al., human cortex	HCA datasets, human PBMCs, pancreatic islet cells, MERFISH data	PBMC, Human/Mouse Pancreas, Interneurons/oligodendrocytes, BNST nuclei + cortical interneurons, BNST + SPN, substantia nigra, frontal cortex	Hematopoietic data, Pancreas data, Human PBMCs	26 datasets, pancreatic islet cells, PBMCs, mouse CNS	Retina	Pancreatic islet cells, PBMCs scRNA-seq and scATAC-seq, HCA bone marrow, mouse visual cortex scRNA-seq and STARmap datasets, Tabula Muris	Lupus PBMCs, gut	dataset1 (human lung fibroblast cells), dataset2 (inhibition TAl1 oncogene)
	The paper quantifies the accuracy of the method given a simulated dataset	Paper's Supplementary Material	Paper's Methods (Benchmark design)	Paper's Fig. 2		Paper's Fig. 2	Paper's Supplementary Material		Paper's Methods
Evaluation of robustness	The paper assessed method robustness (to eg.noise, feature selection, down-sampling, parameter changes,stability) in one (0.25) , two (0.5), or several (>2 = 1) ways	Trimming on simulated data (Suppl Fig. 3), trimming on Pancreatic data (Suppl Fig. 4), down-sampling on Murine Atlas (Suppl. Fig 6)	Detection of subpopulation with increased heterogeneity (Fig.1), sensitivity to individual cells (Suppl Fig. 1f), increase of alignment strength (Suppl. Fig.9), graph embedding on CPCA (Suppl Fig. 11) or gene (Suppl Fig. 12) space.	Pairwise missingness downsampling experiment (Suppl Fig. 8), disparate richness downsampling experiment (Suppl. Fig. 9), Reference mapping experiment (Suppl Fig. 10), Sensitivity analysis of integration quality to theta parameter values (Suppl Fig. 11), Comparison of gene scaling strategies (Suppl Fig. 19)	Different proportions of cell types included (Fig. 2G-H)	Subsampling of genes (Suppl Fig. 4 and 6), Locally varying batch correction versus global (i.e. constant vector) batch correction (Suppl Fig. 7)	Silhouette coefficient distributions for 26-dataset integration at different parameters (Suppl Fig. 12), No overlapping cell types (Suppl Fig. 14)	Robustness analysis for scVI (Suppl Fig. 1), Stability of the early-stopping criterion on the 1-million-cell sample of the BRAIN-LARGE dataset (Suppl Fig. 2)	Cell type holdout (Fig.2 and Supplementary table 1A)	Cell-type hold out perturbation experiment (Fig.5), out-of sample prediction (Fig. 6)	Supplementary material: robustness of the EB method, adjustments for balanced designs, sample size
Benchmarking	The paper compares the performances of the method against other published methods	Paper's Supplementary Material	Paper's Methods	Paper's Methods	Paper	Paper	Paper	Paper	Paper	Paper	Paper
