# Supplementary material for: Benchmarking atlas-level data integration in single-cell genomics
Source: Nat Methods. 2021 Dec 23;19(1):41–50. doi: 10.1038/s41592-021-01336-8 (PMC8748196; doi:10.1038/s41592-021-01336-8)
Supplement: Supplementary file 9 — Overview of cellular identities in the pancreas and mouse brain integration tasks. [file 41592_2021_1336_MOESM9_ESM.xlsx]

## Sheet: Pancreas totals
celltype	acinar	activated_stellate	alpha	beta	delta	ductal	endothelial	epsilon	gamma	macrophage	mast	quiescent_stellate	schwann	t_cell	totals
batch
celseq	228	19	191	161	50	327	5	1	18	1	1	1	1	0	1004
celseq2	274	90	843	445	203	258	21	4	110	15	6	12	4	0	2285
fluidigmc1	21	16	239	258	25	36	14	1	18	1	3	1	5	0	638
inDrop1	110	51	236	872	214	120	130	13	70	14	8	92	5	2	1937
inDrop2	3	81	676	371	125	301	23	2	86	17	9	22	6	2	1724
inDrop3	843	100	1130	787	161	376	92	2	36	14	7	54	1	2	3605
inDrop4	2	52	284	495	101	280	7	1	63	10	1	5	1	1	1303
smarter	0	0	886	472	49	0	0	0	85	0	0	0	0	0	1492
smartseq2	188	55	1008	308	127	444	21	8	213	7	7	6	2	0	2394
Overview of cellular identities

## Sheet: Pancreas relative
celltype	acinar	activated_stellate	alpha	beta	delta	ductal	endothelial	epsilon	gamma	macrophage	mast	quiescent_stellate	schwann	t_cell	Total (percent)
batch
celseq	22.7092	1.89243	19.0239	16.0359	4.98008	32.5697	0.498008	0.0996016	1.79283	0.0996016	0.0996016	0.0996016	0.0996016	0	100
celseq2	11.9912	3.93873	36.8928	19.4748	8.88403	11.291	0.919037	0.175055	4.814	0.656455	0.262582	0.525164	0.175055	0	100
fluidigmc1	3.29154	2.50784	37.4608	40.4389	3.9185	5.64263	2.19436	0.15674	2.82132	0.15674	0.470219	0.15674	0.783699	0	100
inDrop1	5.67888	2.63294	12.1838	45.0181	11.048	6.19515	6.71141	0.671141	3.61384	0.722767	0.41301	4.74961	0.258131	0.103252	100
inDrop2	0.174014	4.69838	39.2111	21.5197	7.25058	17.4594	1.33411	0.116009	4.9884	0.986079	0.522042	1.2761	0.348028	0.116009	100
inDrop3	23.3842	2.77393	31.3454	21.8308	4.46602	10.43	2.55201	0.0554785	0.998613	0.38835	0.194175	1.49792	0.0277393	0.0554785	100
inDrop4	0.153492	3.99079	21.7959	37.9893	7.75134	21.4889	0.537222	0.076746	4.835	0.76746	0.076746	0.38373	0.076746	0.076746	100
smarter	0	0	59.3834	31.6354	3.28418	0	0	0	5.69705	0	0	0	0	0	100
smartseq2	7.85297	2.29741	42.1053	12.8655	5.30493	18.5464	0.877193	0.334169	8.89724	0.292398	0.292398	0.250627	0.0835422	0	100
Overview of cellular identities (proportions)

## Sheet: Mouse brain RNA totals
cell_type	astrocyte	brain pericyte	endothelial cell	ependymal cell	macrophage	microglial cell	neuron	olfactory ensheathing cell	oligodendrocyte	oligodendrocyte precursor cell	Totals
study
Rosenberg	10683	1188	474	400	53	485	113829	255	1566	4502	133435
Saunders	56915	12135	46455	2083	1701	5551	443157	0	110867	12625	691489
Tabula_muris	444	152	661	0	0	4705	256	0	1450	188	7856
Zeisel	20460	5213	7387	1368	2029	5425	70968	2031	30253	820	145954
region	AMY	CB	CTX	ENT	GP	HC	HTH	MB	MD	OB	PO	SC	SN	STR	TH	Unknown	Totals
study
Rosenberg	0	27163	22622	0	0	4559	0	730	77	730	0	13	43	8028	2822	66648	133435
Saunders	774	26089	255287	19132	65533	113404	0	0	0	0	0	0	44366	77380	89524	0	691489
Tabula_muris	0	1317	2165	0	0	2090	0	0	0	0	0	0	0	2284	0	0	7856
Zeisel	3999	6671	24560	0	0	18147	5484	24450	8486	14105	7305	10317	0	12105	10325	0	145954
Overview of cellular identities

## Sheet: Mouse brain RNA relative
cell_type	astrocyte	brain pericyte	endothelial cell	ependymal cell	macrophage	microglial cell	neuron	olfactory ensheathing cell	oligodendrocyte	oligodendrocyte precursor cell	Totals (percent)
study
Rosenberg	8.00615	0.890321	0.355229	0.299771	0.0397197	0.363473	85.3067	0.191104	1.17361	3.37393	100
Saunders	8.23079	1.75491	6.71811	0.301234	0.245991	0.80276	64.0874	0	16.0331	1.82577	100
Tabula_muris	5.65173	1.93483	8.41395	0	0	59.8905	3.25866	0	18.4572	2.39308	100
Zeisel	14.0181	3.57167	5.06118	0.937282	1.39016	3.71692	48.6235	1.39153	20.7278	0.561821	100
region	AMY	CB	CTX	ENT	GP	HC	HTH	MB	MD	OB	PO	SC	SN	STR	TH	Unknown	Totals
study
Rosenberg	0	20.3567	16.9536	0	0	3.41664	0	0.547083	0.057706	0.547083	0	0.00974257	0.0322254	6.01641	2.11489	49.9479	100
Saunders	0.111932	3.77287	36.9184	2.76678	9.47708	16.4	0	0	0	0	0	0	6.41601	11.1903	12.9466	0	100
Tabula_muris	0	16.7643	27.5586	0	0	26.6039	0	0	0	0	0	0	0	29.0733	0	0	100
Zeisel	2.7399	4.57062	16.8272	0	0	12.4334	3.75735	16.7519	5.81416	9.664	5.005	7.06867	0	8.29371	7.07415	0	100
Overview of cellular identities (proportions)
